# Supplementary material for: Identification and Analysis of Phenolic Compounds in Vaccinium uliginosum L. and Its Lipid-Lowering Activity In Vitro
Source: Foods. 2024 Oct 28;13(21):3438. doi: 10.3390/foods13213438 (PMC11545093; doi:10.3390/foods13213438)
Supplement: Supplementary file 1 [file foods-13-03438-s001.zip]

Archive with 3 entries (3 files):
- Supplementary data  Figure S1.pdf
- Supplementary data  Table S2.pdf
- Supplementary data Table S1.xlsx
