# Supplementary material for: Identification and Analysis of Phenolic Compounds in Vaccinium uliginosum L. and Its Lipid-Lowering Activity In Vitro
Source: Foods. 2024 Oct 28;13(21):3438. doi: 10.3390/foods13213438 (PMC11545093; doi:10.3390/foods13213438)
Supplement: Supplementary file 1 [file foods-13-03438-s001.zip › Supplementary data Table S1.xlsx]

## Sheet: Table S1
Number	Q1 (Da)	Q3 (Da)	Molecular weight (Da)	Formula	Ionization model	Compounds	Class I	Class II	VUFP	VUBP
1	443.19	161.04	444.2	C21H32O10	[M-H]-	(1'R,3R,5R,8'S)-Dihydrophaseic acid-O-β-D-glucoside	Phenolic acids	Phenolic acids	209335	2861.71
2	553.19	391.14	554.2	C26H34O13	[M-H]-	(1S,2R)-1-(3-Methoxy-4-Hydroxyphenyl)-2-[2-(β-D-Glucopyranosyloxy)-4-[(E)-3-Hydroxy-1-Propenyl]-6-Methoxyphenoxy]-1,3-Propanediol	Lignans and Coumarins	Lignans	105561	19225.7
3	357.13	307.1	356.126	C20H20O6	[M+H]+	(3r,4r)-3-(2h-1,3-benzodioxol-5-ylmethyl)-4-[(4-hydroxy-3-methoxyphenyl)methyl]oxolan-2-one*	Lignans and Coumarins	Lignans	69606.2	0
4	359.15	329.14	360.157	C20H24O6	[M-H]-	(7'S,8R,8'R)-3,5'-dimethoxy-3',4,9'-trihydroxy-7',9-epoxy-8,8'-lignan	Lignans and Coumarins	Lignans	48835.6	3255.75
5	493.21	163.08	492.2	C25H32O10	[M+H]+	(7S,8R-Threo-3',4,9'-trihydroxy-3-methoxy-4',7-epoxy-neolignan-9-O-rhamnoside	Lignans and Coumarins	Lignans	1.69602e+06	5281.54
6	509.2	179.07	510.21	C25H34O11	[M-H]-	(7S,8S-Threo-3',4,7,9-tetrahydroxy-3-methoxy-8-O-4'-neolignan-9'-O-rhamnoside	Lignans and Coumarins	Lignans	2.21498e+06	25004.5
7	477.14	179.03	478.147	C23H26O11	[M-H]-	1'-O-(3,4-Dihydroxyphenethyl)-O-caffeoyl-glucoside	Phenolic acids	Phenolic acids	1.54529e+07	166153
8	301.04	151	302.043	C15H10O7	[M-H]-	1,2,4,5,8-pentahydroxy-6-methylanthracene-9,10-dione*	Flavonoids	Other Flavonoids	4.15158e+07	675580
9	303.05	229.05	302.043	C15H10O7	[M+H]+	1,2,4,5-tetrahydroxy-7-(hydroxymethyl)anthracene-9,10-dione	Flavonoids	Other Flavonoids	1.70596e+06	38279.9
10	787.1	465.07	788.107	C34H28O22	[M-H]-	1,3,4,6-Tetra-O-Galloyl-D-Glucose	Phenolic acids	Phenolic acids	1666.35	0
11	797.12	645.12	798.128	C36H30O21	[M-H]-	1,3,4-Tri-O-galloyl-6-O-caffeoyl-β-D-glucose	Phenolic acids	Phenolic acids	99884.6	1669.91
12	313.11	257.04	312.1	C18H16O5	[M+H]+	1,3,5-Trihydroxy-4-prenylxanthone(TH-4-PX)*	Flavonoids	Other Flavonoids	309495	1226.45
13	259.03	259.03	260.032	C13H8O6	[M-H]-	1,3,6,7-Tetrahydroxyxanthone	Flavonoids	Flavones	279616	6.92657e+06
14	391.07	229.05	392.074	C18H16O10	[M-H]-	1,3,6,7-tetrahydroxy-2-(3,4,5-trihydroxyoxan-2-yl)xanthen-9-one	Flavonoids	Other Flavonoids	136997	14357.5
15	319.04	183.03	320.053	C15H12O8	[M-H]-	1,3,6,8-tetrahydroxy-2,5-dimethoxyxanthen-9-one	Flavonoids	Other Flavonoids	1.71525e+07	52527.6
16	333.06	165.02	334.069	C16H14O8	[M-H]-	1,3,6-trihydroxy-2,5,7-trimethoxyxanthen-9-one	Flavonoids	Other Flavonoids	5.33381e+06	145436
17	515.12	191.03	516.127	C25H24O12	[M-H]-	1,3-O-Dicaffeoylquinic Acid (Cynarin)	Phenolic acids	Phenolic acids	1.28444e+06	2779.55
18	445.15	177.05	444.142	C23H24O9	[M+H]+	1,3-O-Diferuloylglycerol	Phenolic acids	Phenolic acids	99078.5	0
19	645.11	169.01	646.117	C29H26O17	[M-H]-	1,4-Di-O-galloyl-3-O-caffeoyl-β-D-glucose	Phenolic acids	Phenolic acids	16711	0
20	483.08	271.05	484.085	C20H20O14	[M-H]-	1,6-Di-O-Galloyl-D-Glucose	Phenolic acids	Phenolic acids	3842.29	1459.49
21	503.12	179.03	504.127	C24H24O12	[M-H]-	1,6-Di-O-caffeoyl-β-D-glucose*	Phenolic acids	Phenolic acids	0	1669.91
22	485.09	153.02	484.085	C20H20O14	[M+H]+	1,6-Di-O-galloyl-β-D-glucose*	Phenolic acids	Phenolic acids	78677.8	14082.3
23	455.21	395.19	456.215	C26H32O7	[M-H]-	1,6-dihydroxy-3,7-dimethoxy-8-(3-methoxy-3-methylbutyl)-2-(3-methylbut-2-en-1-yl)xanthen-9-one	Flavonoids	Other Flavonoids	6.34881e+06	197392
24	289.07	153.02	288.063	C15H12O6	[M+H]+	1,7-Dihydroxy-3,6-dimethoxyxanthone	Flavonoids	Other Flavonoids	64180.7	1470.66
25	295.13	107.05	294.126	C19H18O3	[M+H]+	1,7-di-(4-hydroxyphenyl)-4E,6E-heptadiene-3-ketone	Phenolic acids	Phenolic acids	29377.2	6479.17
26	255.07	255.06	256.074	C15H12O4	[M-H]-	1,8-dihydroxy-2,6-dimethylxanthen-9-one	Flavonoids	Other Flavonoids	50554	48222.7
27	465.1	303.05	466.111	C21H22O12	[M-H]-	1,8-dihydroxy-4,5-dimethoxy-3-{[(2s,3r,4s,5s,6r)-3,4,5-trihydroxy-6-(hydroxymethyl)oxan-2-yl]oxy}xanthen-9-one	Flavonoids	Other Flavonoids	885494	59362.5
28	299.08	93.03	300.084	C13H16O8	[M-H]-	1-(4-Hydroxybenzoyl)Glucose; 25545-07-7	Phenolic acids	Phenolic acids	4.89993e+06	77889.7
29	269.1	177.05	268.095	C13H16O6	[M+H]+	1-Feruloyl-sn-glycerol	Phenolic acids	Phenolic acids	47897	0
30	421.11	259.1	420.106	C20H20O10	[M+H]+	1-Glycosyloxy-2-hydroxy-4-methoxyxanthone	Flavonoids	Other Flavonoids	8924.46	6344.73
31	303.09	153.02	302.079	C16H14O6	[M+H]+	1-Hydroxy-3,6,7-trimethoxyxanthone	Flavonoids	Other Flavonoids	83100.6	244067
32	143.05	115.06	144.058	C10H8O	[M-H]-	1-Naphthol*	Phenolic acids	Phenolic acids	18993.7	1186.07
33	373.11	211.06	374.121	C16H22O10	[M-H]-	1-O-(3,4,5-Trimethoxybenzoyl)-B-D-Glucopyranoside	Phenolic acids	Phenolic acids	49784.3	7297.95
34	345.08	139.04	346.09	C14H18O10	[M-H]-	1-O-(3,4-Dihydroxy-5-methoxy-benzoyl)-glucoside	Phenolic acids	Phenolic acids	595787	1739.16
35	691.18	353.09	692.195	C32H36O17	[M-H]-	1-O-(6'-O-feruloyl)glucoside-3-O-Caffeoyl Quinic Acid	Phenolic acids	Phenolic acids	158682	1590.32
36	503.14	341.09	504.148	C21H28O14	[M-H]-	1-O-Caffeoyl-(6-O-glucosyl)-β-D-glucose	Phenolic acids	Phenolic acids	321072	6225.73
37	797.12	645.11	798.128	C36H30O21	[M-H]-	1-O-Caffeoyl-3,4,6-tri-O-galloyl-β-D-glucose	Phenolic acids	Phenolic acids	48224.6	0
38	341.09	161.02	342.095	C15H18O9	[M-H]-	1-O-Caffeoyl-β-D-glucose	Phenolic acids	Phenolic acids	1.92949e+06	30527.8
39	613.12	147.04	612.111	C29H24O15	[M+H]+	1-O-Cinnamoyl-4,6-(S)-HHDP-β-D-glucose*	Phenolic acids	Phenolic acids	0	1669.81
40	809.12	301	810.128	C37H30O21	[M-H]-	1-O-Feruloyl-3-O-galloyl-4,6-(S)-HHDP-β-D-glucose	Phenolic acids	Phenolic acids	106502	1669.91
41	369.12	177.05	368.111	C17H20O9	[M+H]+	1-O-Feruloylquinic acid	Phenolic acids	Phenolic acids	821872	6311.97
42	461.11	315.07	462.116	C22H22O11	[M-H]-	1-O-Galloyl-2-O-Cinnamoyl-β-D-glucose*	Phenolic acids	Phenolic acids	1.16152e+06	7472.11
43	633.07	275	634.081	C27H22O18	[M-H]-	1-O-Galloyl-4,6-hexahydroxydiphenoyl-D-glucose	Phenolic acids	Phenolic acids	3293.54	3310.4
44	633.08	301	634.081	C27H22O18	[M-H]-	1-O-Galloyl-6-O-Luteoyl-Alpha-D-Glucose*	Tannins	Tannin	4769.48	3763.35
45	299.08	137.02	300.084	C13H16O8	[M-H]-	1-O-Salicyloyl-β-D-glucose*	Phenolic acids	Phenolic acids	5.93226e+06	43830.9
46	385.11	223.06	386.121	C17H22O10	[M-H]-	1-O-Sinapoyl-β-D-glucose	Phenolic acids	Phenolic acids	340834	12448.9
47	329.11	167.03	330.095	C14H18O9	[M-H]-	1-O-Vanilloyl-D-Glucose	Phenolic acids	Phenolic acids	524784	4153.11
48	779.11	301	780.117	C36H28O20	[M-H]-	1-O-p-Coumaroyl-3-O-galloyl-4,6-(S)-HHDP-β-D-glucose	Phenolic acids	Phenolic acids	31349.7	0
49	325.09	163.04	326.1	C15H18O8	[M-H]-	1-O-p-Coumaroyl-β-D-glucose*	Phenolic acids	Phenolic acids	3.92159e+07	737646
50	337.09	163.04	338.1	C16H18O8	[M-H]-	1-O-p-Coumaroylquinic acid*	Phenolic acids	Phenolic acids	363787	22402.2
51	401.12	163.04	400.116	C21H20O8	[M+H]+	1-O-p-Hydroxycinnamoyl-3-O-caffeoylglycerol	Phenolic acids	Phenolic acids	24057	3008.5
52	499.15	191.06	500.155	C22H28O13	[M-H]-	1-O-rhamnose-3-O-Caffeoyl Quinic Acid	Phenolic acids	Phenolic acids	151026	1541.77
53	123.08	77.04	122.073	C8H10O	[M+H]+	1-Phenylethanol	Phenolic acids	Phenolic acids	50539.4	20073.2
54	301.04	151	302.043	C15H10O7	[M-H]-	2',3',4',5,7-Pentahydroxyflavone*	Flavonoids	Flavones	3.79361e+07	631748
55	167.03	123.05	168.042	C8H8O4	[M-H]-	2',4',6'-Trihydroxyacetophenone	Phenolic acids	Phenolic acids	123483	2990.64
56	257.08	137.02	256.073	C15H12O4	[M+H]+	2',4,4'-Trihydroxychalcone	Flavonoids	Chalcones	4837.49	20592.3
57	331.07	316.05	330.074	C17H14O7	[M+H]+	2',5,5'-Trihydroxy-7,8-dimethoxyflavone; Rehderianin I*	Flavonoids	Flavones	25092.4	0
58	405.12	243.07	406.126	C20H22O9	[M-H]-	2,3,5,4'-Tetrahydroxystilbene-2-O-glucoside	Others	Stilbene	0	15819.8
59	485.09	153.01	484.085	C20H20O14	[M+H]+	2,3-Di-O-Galloyl-β-D-glucose*	Phenolic acids	Phenolic acids	83236.3	27669.2
60	153.02	109.03	154.027	C7H6O4	[M-H]-	2,3-Dihydroxybenzoic Acid*	Phenolic acids	Phenolic acids	1.10366e+07	7.48585e+06
61	481.07	301	482.07	C20H18O14	[M-H]-	2,3-O-(S)-hexahydroxydiphenoyl-D-glucose*	Phenolic acids	Phenolic acids	146327	5966.67
62	303.12	165.06	302.115	C17H18O5	[M+H]+	2,4'-Dihydroxy-4,6-dimethoxydihydrochalcone	Flavonoids	Chalcones	2.40629e+06	48235.9
63	341.14	137.06	340.131	C20H20O5	[M+H]+	2,4,2',4'-tetrahydroxy-3'-prenylchalcone	Flavonoids	Chalcones	8239.54	10823.9
64	405.12	243.07	406.126	C20H22O9	[M-H]-	2,4,6,4'-Tetrahydroxy-stilbene-2-O-glucoside	Others	Stilbene	276561	0
65	171.03	81.03	170.022	C7H6O5	[M+H]+	2,4,6-Trihydroxybenzoic acid	Phenolic acids	Phenolic acids	145870	12625.3
66	205.16	189.13	206.167	C14H22O	[M-H]-	2,4-Di-Tert-Butylphenol*	Phenolic acids	Phenolic acids	206696	255514
67	153.02	109.03	154.027	C7H6O4	[M-H]-	2,4-Dihydroxybenzoic acid	Phenolic acids	Phenolic acids	9.76899e+06	3.48674e+06
68	183	109.02	184.012	C6H4N2O5	[M-H]-	2,4-Dinitrophenol	Phenolic acids	Phenolic acids	85522.2	52933.8
69	313.11	257.05	312.1	C18H16O5	[M+H]+	2,5,8-trihydroxy-1-(3-methylbut-2-en-1-yl)xanthen-9-one*	Flavonoids	Other Flavonoids	326900	807.685
70	315.07	153.02	316.079	C13H16O9	[M-H]-	2,5-Dihydroxybenzoic acid-5-O-glucoside	Phenolic acids	Phenolic acids	3.65007e+07	9525.24
71	153.02	109.03	154.027	C7H6O4	[M-H]-	2,5-Dihydroxybenzoic acid; Gentisic Acid*	Phenolic acids	Phenolic acids	4.75848e+06	3.18605e+06
72	465.1	303.05	466.111	C21H22O12	[M-H]-	2,5-dihydroxy-1,6-dimethoxy-8-{[(2s,3r,4s,5s,6r)-3,4,5-trihydroxy-6-(hydroxymethyl)oxan-2-yl]oxy}xanthen-9-one	Flavonoids	Other Flavonoids	374943	74628.3
73	471.13	163.04	472.137	C24H24O10	[M-H]-	2,6-Di-(4-hydroxycinnamoyl)glucoside	Phenolic acids	Phenolic acids	213082	0
74	205.16	189.13	206.167	C14H22O	[M-H]-	2,6-Di-tert-butylphenol*	Phenolic acids	Phenolic acids	190509	233668
75	575.1	423.09	576.11	C26H24O15	[M-H]-	2,6-di-O-galloylarbutin	Lignans and Coumarins	Coumarins	632397	14854.5
76	345.12	191.06	346.129	C15H22O9	[M-H]-	2-(2-(3,4-dihydroxyphenyl)-2-methoxyethoxy)-6-(hydroxymethyl)tetrahydro-2H-pyran-3,4,5-tri	Phenolic acids	Phenolic acids	77505.8	1590.32
77	491.16	193.05	492.164	C24H28O11	[M-H]-	2-(3,4-Dihydroxy-phenylethanolyl)-5-O-feruloyl-xylose-glucoside	Phenolic acids	Phenolic acids	3150.12	0
78	451.12	243.06	450.116	C21H22O11	[M+H]+	2-(3,4-dihydroxyphenyl)-4h-chromene-3,5,7-triol-glucoside	Flavonoids	Flavanols	152841	25047.5
79	331.1	153.02	332.111	C14H20O9	[M-H]-	2-(3,4-dihydroxyphenyl)ethanediol 1-O-β-D-glucopyranoside*	Phenolic acids	Phenolic acids	515530	33623.2
80	164.04	120.05	165.043	C8H7NO3	[M-H]-	2-(Formylamino)benzoic acid	Phenolic acids	Phenolic acids	218846	7.5768e+06
81	501.14	163.04	502.147	C25H26O11	[M-H]-	2-Feruloyl-6-(4-hydroxycinnamoyl)glucoside	Phenolic acids	Phenolic acids	16836.4	0
82	517.13	323.08	518.142	C25H26O12	[M-H]-	2-Feruloyl-6-caffeoyl glucoside	Phenolic acids	Phenolic acids	30550.5	3604.53
83	287.06	125.02	288.063	C15H12O6	[M-H]-	2-Hydroxy-2,3-dihydrogenistein*	Flavonoids	Isoflavones	112143	5803.24
84	181.05	135.04	182.058	C9H10O4	[M-H]-	2-Hydroxy-3-(4-Hydroxyphenyl)Propanoic Acid*	Phenolic acids	Phenolic acids	1.15254e+06	110995
85	165.06	103.06	166.063	C9H10O3	[M-H]-	2-Hydroxy-3-phenylpropanoic acid	Phenolic acids	Phenolic acids	5.784e+06	50371.7
86	313.09	107.05	314.1	C14H18O8	[M-H]-	2-Hydroxy-5-methylbenzoyl-1-O-glucose	Phenolic acids	Phenolic acids	123010	9188.45
87	163.04	119.05	164.047	C9H8O3	[M-H]-	2-Hydroxycinnamic acid*	Phenolic acids	Phenolic acids	2.36207e+06	4.36721e+07
88	135.04	91.05	136.052	C8H8O2	[M-H]-	2-Methylbenzoic acid	Phenolic acids	Phenolic acids	0	4666.58
89	143.05	115.05	144.058	C10H8O	[M-H]-	2-Naphthol*	Phenolic acids	Phenolic acids	27515.9	1185.87
90	371.06	209.03	372.069	C15H16O11	[M-H]-	2-O-Caffeoylglucaric Acid	Phenolic acids	Phenolic acids	4310.87	3217.09
91	353.05	127	354.059	C15H14O10	[M-H]-	2-O-P-Coumaroylhydroxycitric Acid	Phenolic acids	Phenolic acids	1.46824e+06	7912.96
92	105.07	77.04	122.073	C8H10O	[M-H2O+H]+	2-Phenylethanol	Phenolic acids	Phenolic acids	4.15482e+07	38240.8
93	287.06	125.03	288.063	C15H12O6	[M-H]-	2-hydroxynaringenin*	Flavonoids	Flavanones	13106.9	1843.1
94	329.09	123.05	330.095	C14H18O9	[M-H]-	2-β-D-Glucopyranosyloxy-5-hydroxy-phenylacetic acid	Phenolic acids	Phenolic acids	239706	2269.66
95	343.1	181.05	344.111	C15H20O9	[M-H]-	2-β-D-Glucopyranosyloxy-5-hydroxyphenylacetic acidmethylester*	Phenolic acids	Phenolic acids	898714	74819
96	575.12	449.09	576.127	C30H24O12	[M-H]-	2α,3α-Epoxy-5,7,3',4'-tetrahydroxyflavan-(4β-8-epicatechin)	Tannins	Proanthocyanidins	623533	0
97	575.12	449.09	576.127	C30H24O12	[M-H]-	2α,3α-Epoxy-5,7,3',4'-tetrahydroxyflavan-(4β→8)-catechin	Tannins	Proanthocyanidins	613952	14705.5
98	577.13	287.06	576.127	C30H24O12	[M+H]+	2α,3α-Epoxy-5,7,3',4'-tetrahydroxyflavan-(4β→8)-epicatechin	Tannins	Proanthocyanidins	3.61661e+06	139423
99	373.13	343.08	372.121	C20H20O7	[M+H]+	3',4',5',5,7-Pentamethoxyflavone*	Flavonoids	Flavones	12386.2	9370.01
100	481.13	319.05	480.127	C22H24O12	[M+H]+	3',5',5,7-Tetrahydroxy-4'-methoxyflavanone-3'-O-glucoside	Flavonoids	Flavones	4.81616e+06	136537
101	451.12	289.07	450.116	C21H22O11	[M+H]+	3',5,5',7-Tetrahydroxyflavanone-7-O-glucoside*	Flavonoids	Flavanones	357657	27192.3
102	477.13	169.01	478.132	C19H26O14	[M-H]-	3'-Gallic acyl sucrose	Phenolic acids	Phenolic acids	728.56	1263.75
103	353.14	295.06	354.147	C21H22O5	[M-H]-	3'-Hydroxy-4'-O-methylglabridin	Flavonoids	Other Flavonoids	49674.6	8164.3
104	579.17	417.12	578.164	C27H30O14	[M+H]+	3'-Methoxy-6''-O-xylosyl puerarin	Flavonoids	Isoflavones	9844.78	5616.26
105	447.13	285.08	446.121	C22H22O10	[M+H]+	3'-Methoxydaidzin	Flavonoids	Isoflavones	49582.1	2947.16
106	385.11	179.07	386.121	C17H22O10	[M-H]-	3'-O-Beta-D-Glucopyranosyl plumbagic acid	Phenolic acids	Phenolic acids	79040.3	18738
107	453.19	453.2	454.199	C26H30O7	[M-H]-	3'-O-Methyldiplacol	Flavonoids	Flavanonols	1.20253e+06	28265.2
108	479.12	317.07	478.111	C22H22O12	[M+H]+	3'-O-Methyltricetin-7-O-glucoside*	Flavonoids	Flavones	2.30666e+08	1.08429e+07
109	447.06	315.02	448.064	C20H16O12	[M-H]-	3'-O-methyl-ellagic acid-4-O-beta-D-xylopyranoside*	Tannins	Tannin	6846.22	32862.9
110	347.08	332.05	346.069	C17H14O8	[M+H]+	3,3',4',5'-Tetrahydroxy-5,7-Dimethoxyflavone*	Flavonoids	Flavones	1.04487e+06	3302.21
111	347.08	332.05	346.069	C17H14O8	[M+H]+	3,3',5,7-Tetrahydroxy-4',6-Dimethoxyflavone; (Laciniatin)*	Flavonoids	Flavonols	940621	3409.11
112	333.1	167.03	332.09	C17H16O7	[M+H]+	3,3',5-Trihydroxy-4',7-dimethoxyflavanone	Flavonoids	Flavanones	50083.6	590910
113	491.08	329.03	492.09	C22H20O13	[M-H]-	3,3'-Di-O-Methylellagic acid 4'-glucoside	Tannins	Tannin	80854.4	31548.3
114	329.03	298.98	330.038	C16H10O8	[M-H]-	3,3'-O-Dimethylellagic Acid	Tannins	Tannin	279965	19221.6
115	287.06	135.05	288.063	C15H12O6	[M-H]-	3,4,2',4',6'-Pentahydroxychalcone	Flavonoids	Chalcones	184465	3668.58
116	449.11	287.06	450.116	C21H22O11	[M-H]-	3,4,2',4',6'-Pentahydroxychalcone-4'-O-glucoside	Flavonoids	Chalcones	970835	34968.7
117	417.15	167.07	416.147	C22H24O8	[M+H]+	3,4,5,19-tetramethoxy-9,10-dimethyl-15,17-dioxatetracyclo[10.7.0.02,7.014,18]nonadeca-1(19),2,4,6,12,14(18)-hexaen-11-ol	Lignans and Coumarins	Lignans	56653.9	4198.85
118	371.17	353.15	370.163	C18H26O8	[M+H]+	3,4,5-Trihydroxy-6-[1-(4-methoxyphenyl)pentan-3-yloxy]oxane-2-carboxylic acid*	Phenolic acids	Phenolic acids	3834.32	12107.7
119	357.12	177.05	356.111	C16H20O9	[M+H]+	3,4,5-Trihydroxy-6-[[3-(4-methoxyphenyl)oxiran-2-yl]methoxy]oxane-2-carboxylic acid	Phenolic acids	Phenolic acids	524667	10948.3
120	147.05	119.05	148.052	C9H8O2	[M-H]-	3,4-Dihydrocoumarin	Lignans and Coumarins	Coumarins	16985.1	5618.16
121	167.03	123.05	168.042	C8H8O4	[M-H]-	3,4-Dihydroxybenzeneacetic acid*	Phenolic acids	Phenolic acids	1.36054e+06	4438.38
122	181.05	109.03	182.058	C9H10O4	[M-H]-	3,4-Dihydroxybenzoic Acid Ethyl Ester (Protocatechuic acid ethyl ester)	Phenolic acids	Phenolic acids	1.7589e+06	131745
123	153.02	109.03	154.027	C7H6O4	[M-H]-	3,4-Dihydroxybenzoic acid (Protocatechuic acid)*	Phenolic acids	Phenolic acids	9.4871e+06	5.72257e+06
124	209.08	191.07	208.074	C11H12O4	[M+H]+	3,4-Dimethoxycinnamic acid	Phenolic acids	Phenolic acids	176703	67405.5
125	345.17	137.06	344.162	C20H24O5	[M+H]+	3,4-Divanillyltetrahydrofuran	Phenolic acids	Phenolic acids	478456	92832.4
126	653.21	339.07	654.216	C30H38O16	[M-H]-	3,4-dihydroxyphenethoxy-8-O-β-D-[6-O-(4-O-β-D-glucopyranosyl)-feruloyl]glucopyranoside	Phenolic acids	Phenolic acids	19832.5	0
127	331.08	316.05	330.074	C17H14O7	[M+H]+	3,5,3'-Trihydroxy-7,4'-dimethoxyflavone (Ombuin)	Flavonoids	Flavonols	17188.9	912.516
128	301.07	286.05	300.063	C16H12O6	[M+H]+	3,5,4'-Trihydroxy-7-methoxyflavone (Rhamnocitrin)*	Flavonoids	Flavonols	212194	2181.83
129	403.14	373.09	402.132	C21H22O8	[M+H]+	3,5,6,7,8,4'-Hexamethoxyflavone	Flavonoids	Flavones	25093.1	10779.7
130	329.1	139.04	330.11	C18H18O6	[M-H]-	3,5,7-Trihydroxy-6,8-dimethyl-3-(4'-hydroxybenzyl)-chroman-4-one (Polygonatone C)	Flavonoids	Other Flavonoids	144798	5998.81
131	271.06	151	272.068	C15H12O5	[M-H]-	3,5,7-Trihydroxyflavanone (Pinobanksin)*	Flavonoids	Flavanonols	2.34169e+06	1658.31
132	485.09	315.07	486.101	C20H22O14	[M-H]-	3,5-Di-Galloyl Sorbitol	Phenolic acids	Phenolic acids	1.73425e+06	1636.25
133	183.03	139.04	184.037	C8H8O5	[M-H]-	3,5-Dihydroxy-4-methoxybenzoic acid; 4-O-Methylgallic Acid	Phenolic acids	Phenolic acids	180525	3127.13
134	411.02	241.01	412.031	C13H16O13S	[M-H]-	3,5-dihydroxy-4-[(2S,3R,4S,5S,6R)-3,4,5-trihydroxy-6-(sulfooxymethyl)oxan-2-yl]oxybenzoic acid*	Phenolic acids	Phenolic acids	0	4694.04
135	411.02	241	412.031	C13H16O13S	[M-H]-	3,5-dihydroxy-4-{[(2s,3r,4s,5s,6r)-3,4,5-trihydroxy-6-[(sulfooxy)methyl]oxan-2-yl]oxy}benzoic acid*	Phenolic acids	Phenolic acids	2206.19	738.024
136	503.12	179.04	504.127	C24H24O12	[M-H]-	3,6-Di-O-caffeoyl glucose*	Phenolic acids	Phenolic acids	1247.68	0
137	271.06	137.02	270.053	C15H10O5	[M+H]+	3,7,4'-Trihydroxyflavone	Flavonoids	Flavones	5203.6	22877.7
138	181.05	121.03	182.058	C9H10O4	[M-H]-	3-(3-Hydroxyphenyl)-3-hydroxypropanoic acid	Phenolic acids	Phenolic acids	6920.94	125549
139	165.06	119.05	166.063	C9H10O3	[M-H]-	3-(4-Hydroxyphenyl)-propionic acid	Phenolic acids	Phenolic acids	7.89651e+06	697607
140	329.12	121.03	328.116	C15H20O8	[M+H]+	3-(4-hydroxyphenyl)-3-oxopropyl beta-D-glucopyranoside	Phenolic acids	Phenolic acids	4381.47	9207.93
141	287.09	167.03	286.084	C16H14O5	[M+H]+	3-(4-hydroxyphenyl)-5,7-dimethoxyisobenzofuran-1(3H)-one	Flavonoids	Other Flavonoids	19974.7	3580.95
142	371.17	353.16	370.163	C18H26O8	[M+H]+	3-(4-methoxyphenyl)propyl methyl 4-O-methyl-alpha-d-glucopyranosiduronate*	Phenolic acids	Phenolic acids	15314	5458.63
143	337.09	163.04	338.1	C16H18O8	[M-H]-	3-(Hydroxycinnamoyl)-quinic acid*	Phenolic acids	Phenolic acids	193362	22976.5
144	331.12	161.06	330.11	C18H18O6	[M+H]+	3-Hydroxy-4',5,7-Trimethoxyflavanone	Flavonoids	Flavanonols	55552.9	2.28646e+06
145	169.05	65.04	168.042	C8H8O4	[M+H]+	3-Hydroxy-4-methoxybenzoic acid; Isovanillic Acid	Phenolic acids	Phenolic acids	151668	158456
146	163.04	119.05	164.047	C9H8O3	[M-H]-	3-Hydroxycinnamic Acid*	Phenolic acids	Phenolic acids	2.66075e+06	5.2134e+07
147	905.14	301	906.149	C42H34O23	[M-H]-	3-Hydroxyphloretin-4'-O-[3''-O-Galloyl-4'',6''-O-(S)-HHDP]-β-D-glucoside	Flavonoids	Chalcones	879481	0
148	753.13	301	754.138	C35H30O19	[M-H]-	3-Hydroxyphloretin-4'-O-[4'',6''-O-(S)-HHDP]-β-D-glucoside	Flavonoids	Chalcones	167609	0
149	451.12	167.03	452.132	C21H24O11	[M-H]-	3-Hydroxyphloretin-4'-O-glucoside	Flavonoids	Chalcones	73675.9	1669.86
150	151.04	107.05	152.047	C8H8O3	[M-H]-	3-Methoxybenzoic acid	Phenolic acids	Phenolic acids	1.34617e+06	14759
151	193.07	101.02	194.058	C10H10O4	[M-H]-	3-Methyl-4,8-dihydroxy-3,4-dihydroisocoumarin	Lignans and Coumarins	Coumarins	5230.19	0
152	151.04	107.05	152.047	C8H8O3	[M-H]-	3-Methylsalicylic Acid	Phenolic acids	Phenolic acids	1.20693e+06	26248
153	503.12	323.08	504.127	C24H24O12	[M-H]-	3-O-(3-Methoxy-4-hydroxybenzoyl)-4-O-caffeoylquinic acid	Phenolic acids	Phenolic acids	19797.9	3601.19
154	313.07	253.05	314.079	C17H14O6	[M-H]-	3-O-Acetylpinobanksin	Flavonoids	Flavanonols	33112.3	1444.9
155	613.12	147.04	612.111	C29H24O15	[M+H]+	3-O-Cinnamoyl-4,6-(S)-HHDP-β-D-glucose*	Phenolic acids	Phenolic acids	0	3521.03
156	369.12	177.05	368.111	C17H20O9	[M+H]+	3-O-Feruloylquinic acid	Phenolic acids	Phenolic acids	24328.5	6063.48
157	331.07	169.01	332.074	C13H16O10	[M-H]-	3-O-Galloyl-D-glucose*	Phenolic acids	Phenolic acids	909231	27826.9
158	481.1	153.02	480.09	C21H20O13	[M+H]+	3-O-Galloylbergenin	Lignans and Coumarins	Coumarins	305826	0
159	315.01	299.99	316.022	C15H8O8	[M-H]-	3-O-Methylellagic acid	Tannins	Tannin	36242.7	26145.4
160	491.08	317.03	490.075	C22H18O13	[M+H]+	3-O-Methylellagic acid-4'-O-(5''-O-acetyl)arabinoside	Tannins	Tannin	374084	4882.45
161	183.03	124.02	184.037	C8H8O5	[M-H]-	3-O-Methylgallic acid	Phenolic acids	Phenolic acids	1.60145e+06	66578.6
162	341.09	195.05	342.095	C15H18O9	[M-H]-	3-O-p-Coumaroyl Galactonic Acid	Phenolic acids	Phenolic acids	1628.03	8500.97
163	337.09	191.06	338.1	C16H18O8	[M-H]-	3-O-p-Coumaroylquinic acid	Phenolic acids	Phenolic acids	1.60158e+06	7397.58
164	499.15	163.2	500.153	C22H28O13	[M-H]-	3-O-p-Coumaroylquinic acid-O-glucoside	Phenolic acids	Phenolic acids	18674.3	0
165	325.09	119.05	326.1	C15H18O8	[M-H]-	3-[4-(β-D-glucopyranoside)-phenylacrylic]-acid	Phenolic acids	Phenolic acids	729095	33030.7
166	151.04	107.05	152.047	C8H8O3	[M-H]-	3-hydroxyphenylacetic acid*	Phenolic acids	Phenolic acids	17948.9	4994.99
167	331.08	316.06	330.074	C17H14O7	[M+H]+	4',5,7-Trihydroxy-3',6-dimethoxyflavone (Jaceosidin)*	Flavonoids	Flavones	29607.5	1050.89
168	345.1	330.07	344.09	C18H16O7	[M+H]+	4',5-Dihydroxy-3,3',7-Trimethoxyflavone; Pachypodol*	Flavonoids	Flavones	60138.9	0
169	317.1	197.05	316.095	C17H16O6	[M+H]+	4',6-Dihydroxy-5,7-dimethoxyflavanone	Flavonoids	Flavanones	111312	2125.38
170	285.07	191.03	284.068	C16H12O5	[M+H]+	4'-Demethyleucomin*	Flavonoids	Other Flavonoids	2597.29	0
171	241.09	225.06	242.094	C15H14O3	[M-H]-	4'-Methoxyresveratrol	Others	Stilbene	630966	612244
172	447.12	285.07	448.137	C22H24O10	[M-H]-	4'-demethyl-3,9-dihydroeucomin glucoside	Flavonoids	Other Flavonoids	21315.9	12746
173	303.12	167.07	302.115	C17H18O5	[M+H]+	4,4'-dihydroxy-2,6-dimethoxydihydrochalcone	Flavonoids	Chalcones	4786.78	112085
174	481.06	301	482.07	C20H18O14	[M-H]-	4,6-(S)-Hexahydroxydiphenoyl-β-D-glucose*	Phenolic acids	Phenolic acids	247688	5524.7
175	315.09	300.06	314.079	C17H14O6	[M+H]+	4,6-Dihydroxy-2-(4-Hydroxy-3-Methoxybenzylidene)-7-Methylbenzofuran-3(2h)-One	Flavonoids	Other Flavonoids	30370.3	4420.77
176	377.16	329.14	378.168	C20H26O7	[M-H]-	4,7,9,9'-Tetrahydroxy-3,3'-dimethoxy-8-O-4'-neolignan	Phenolic acids	Phenolic acids	68338.7	5406.79
177	289.04	137.02	290.043	C14H10O7	[M-H]-	4-(3,4,5-Trihydroxybenzoxy)benzoic acid	Phenolic acids	Phenolic acids	535639	4313.61
178	138.06	120.04	137.048	C7H7NO2	[M+H]+	4-Aminobenzoic acid	Phenolic acids	Phenolic acids	77997.7	10847.3
179	435.09	345	436.101	C20H20O11	[M-H]-	4-C-Glucose-1,3,6-trihydroxy-7-methoxyxanthone	Flavonoids	Other Flavonoids	655668	1669.91
180	121.07	106.04	122.073	C8H10O	[M-H]-	4-Ethylphenol	Phenolic acids	Phenolic acids	34504.6	11945.8
181	137.02	93.03	138.032	C7H6O3	[M-H]-	4-Hydroxybenzoic acid	Phenolic acids	Phenolic acids	777095	1.01685e+06
182	445.11	137.03	446.121	C22H22O10	[M-H]-	4-Hydroxybenzoyl caffeoyl rhamnoside	Phenolic acids	Phenolic acids	33755	0
183	451.09	331.07	452.096	C20H20O12	[M-H]-	4-Hydroxybenzoyl-1-O-(6''-O-galloyl)glucoside	Phenolic acids	Phenolic acids	408835	4536.31
184	161.02	117.03	162.032	C9H6O3	[M-H]-	4-Hydroxycoumarin	Lignans and Coumarins	Coumarins	15646.8	4988.3
185	151.04	107.05	152.047	C8H8O3	[M-H]-	4-Hydroxyphenylacetic acid*	Phenolic acids	Phenolic acids	4287.03	5321.31
186	181.05	135.04	182.058	C9H10O4	[M-H]-	4-Hydroxyphenyllactic Acid*	Phenolic acids	Phenolic acids	1.39074e+06	236322
187	207.07	91.05	206.058	C11H10O4	[M+H]+	4-Methoxy-5-(hydroxymethyl)-2H-1-benzopyran-2-one	Lignans and Coumarins	Coumarins	104364	3961.59
188	515.14	323.08	516.148	C22H28O14	[M-H]-	4-O-(3'-O-alpha-D-Glucopyranosyl)caffeoylquinic acid	Phenolic acids	Phenolic acids	217882	4351.19
189	515.14	323.08	516.148	C22H28O14	[M-H]-	4-O-(4'-O-alpha-D-Glucopyranosyl)caffeoylquinic acid	Phenolic acids	Phenolic acids	328480	1541.77
190	609.18	447.13	610.19	C28H34O15	[M-H]-	4-O-(6'-O-Glucosylcaffeoylglucosyl)-4-hydroxybenzyl alcohol	Phenolic acids	Phenolic acids	848608	3022.7
191	349.06	197.05	350.064	C16H14O9	[M-H]-	4-O-Galloyl Syringic acid	Phenolic acids	Phenolic acids	332355	0
192	481.1	209.05	480.09	C21H20O13	[M+H]+	4-O-Galloylbergenin	Lignans and Coumarins	Coumarins	0	7276.9
193	299.08	137.02	300.084	C13H16O8	[M-H]-	4-O-Glucosyl-4-hydroxybenzoic acid	Phenolic acids	Phenolic acids	139327	96067.7
194	385.11	223.06	386.121	C17H22O10	[M-H]-	4-O-Glucosyl-sinapate	Phenolic acids	Phenolic acids	151287	6920.91
195	337.09	163.04	338.1	C16H18O8	[M-H]-	4-O-p-Coumaroylquinic acid	Phenolic acids	Phenolic acids	14967.5	4412.81
196	355.1	175.04	356.111	C16H20O9	[M-H]-	4-O-β-D-glucopyranosylferulic acid	Phenolic acids	Phenolic acids	5.63664e+06	36453.9
197	335.08	179.03	336.084	C16H16O8	[M-H]-	4-caffeoylshikimic acid	Phenolic acids	Phenolic acids	2.02289e+06	5920.73
198	223.1	149.02	222.089	C12H14O4	[M+H]+	4-hydroxy-3-(2-hydroxy-3-methylbut-3-en-1-yl)benzoic acid	Phenolic acids	Phenolic acids	6.49135e+06	999332
199	549.2	387.15	550.205	C27H34O12	[M-H]-	5'-Methoxymatairesinoside	Lignans and Coumarins	Lignans	15842.7	1667.9
200	361.09	329.07	360.084	C18H16O8	[M+H]+	5,2',5'-Trihydroxy-3,7,4'-trimethoxyflavone	Flavonoids	Flavones	134083	1004.17
201	523.14	361.1	522.137	C24H26O13	[M+H]+	5,2',5'-Trihydroxy-3,7,4'-trimethoxyflavone-2'-O-β-D-glucoside*	Flavonoids	Flavones	90135.9	6197
202	313.07	298.05	314.079	C17H14O6	[M-H]-	5,3'-Dihydroxy-7,4'-Dimethoxyflavone	Flavonoids	Flavones	47102	2333.09
203	313.07	283.02	314.079	C17H14O6	[M-H]-	5,4'-Dihydroxy-3,7-dimethoxyflavone(Kumatakenin)*	Flavonoids	Flavonols	5909.63	950.761
204	287.09	167.03	286.084	C16H14O5	[M+H]+	5,4'-Dihydroxy-7-methoxyflavanone (Sakuranetin)*	Flavonoids	Flavanones	11326.6	992.94
205	347.07	315.06	346.069	C17H14O8	[M+H]+	5,6,3',4'-Tetrahydroxy-3,7-dimethoxyflavone	Flavonoids	Flavones	162823	8308.25
206	299.06	284.04	300.063	C16H12O6	[M-H]-	5,7,2'-Trihydroxy-8-methoxyflavone*	Flavonoids	Flavones	113771	1551.14
207	301.07	286.05	300.063	C16H12O6	[M+H]+	5,7,2'-Trihydroxy-8-methoxyflavone; Scutevulin*	Flavonoids	Flavones	192595	1704.4
208	303.05	151.03	304.058	C15H12O7	[M-H]-	5,7,3',4',5'-Pentahydroxydihydroflavone	Flavonoids	Flavanones	771121	14503
209	453.14	139.04	452.132	C21H24O11	[M+H]+	5,7,3',4',5'-pentahydroxyflavan glucoside	Flavonoids	Other Flavonoids	45492.5	3339.04
210	329.07	299.02	330.074	C17H14O7	[M-H]-	5,7-Dihydroxy-2'-methoxy-3',4'-methyleneoxydihydroisoflavone	Flavonoids	Dihydroisoflavones	31264.7	1329.12
211	193.05	91.05	192.042	C10H8O4	[M+H]+	5,7-Dihydroxy-4-methylcoumarin	Lignans and Coumarins	Coumarins	547205	0
212	331.12	137.06	330.11	C18H18O6	[M+H]+	5,7-Dihydroxy-6,8-dimethyl-3-(2',4'-hydroxybenzyl)chroman-4-One*	Flavonoids	Other Flavonoids	126953	11252.5
213	287.09	167.04	286.084	C16H14O5	[M+H]+	5,7-dihydroxy-3-(4'-hydroxybenzyl)-chroman-4-one	Flavonoids	Other Flavonoids	28586	35380.5
214	285.08	191.03	284.068	C16H12O5	[M+H]+	5,7-dihydroxy-3-(4'-hydroxybenzylidene)-chroman-4-one*	Flavonoids	Other Flavonoids	1496.73	1496.69
215	315.12	121.06	314.115	C18H18O5	[M+H]+	5,7-dihydroxy-3-[(4-methoxyphenyl)methyl]-6-methyl-2,3-dihydrochromen-4-one	Flavonoids	Other Flavonoids	4757.49	1319.95
216	345.12	137.06	344.126	C19H20O6	[M+H]+	5,7-dihydroxy-6,8-dimethyl-3(R,S)-(3'-hydroxy-4'-methoxybenzyl)-chroman-4-one*	Flavonoids	Other Flavonoids	3297.51	1816.96
217	345.13	137.06	344.126	C19H20O6	[M+H]+	5,7-dihydroxy-6,8-dimethyl-3-(2'-hydroxy-4'-methoxybenzyl)-chroman-4-one*	Flavonoids	Other Flavonoids	3107.79	1287.85
218	345.13	137.06	344.126	C19H20O6	[M+H]+	5,7-dihydroxy-6,8-dimethyl-3-(2'-methoxy-4'-hydroxybenzyl)-chroman-4-one	Flavonoids	Other Flavonoids	6490.54	1396.45
219	345.13	137.06	344.126	C19H20O6	[M+H]+	5,7-dihydroxy-6,8-dimethyl-3-(4'-hydroxy-3'-methoxybenzyl)chroman-4-one*	Flavonoids	Other Flavonoids	3163.26	1444.61
220	329.14	121.07	328.131	C19H20O5	[M+H]+	5,7-dihydroxy-6,8-dimethyl-3-(4'-methoxybenzyl)-chroman-4-one*	Flavonoids	Other Flavonoids	1748.39	1398.3
221	317.1	123.04	316.095	C17H16O6	[M+H]+	5,7-dihydroxy-8-methyl-3-(2',4'-dihydroxybenzyl)-chroman-4-one	Flavonoids	Other Flavonoids	1.35016e+06	10514.3
222	301.11	107.05	300.1	C17H16O5	[M+H]+	5,7-dihydroxy-8-methyl-3-(4'-hydroxybenzyl)-chroman-4-one	Flavonoids	Other Flavonoids	49617.3	2101.53
223	783.07	301	784.076	C34H24O22	[M-H]-	5-Desgalloylstachyurin	Tannins	Tannin	20949.2	1421.04
224	329.09	167.04	330.095	C14H18O9	[M-H]-	5-Glucosyloxy-2-Hydroxybenzoic acid methyl ester	Phenolic acids	Phenolic acids	2.34281e+06	42217.8
225	169.05	95.05	168.042	C8H8O4	[M+H]+	5-Methoxysalicylic acid	Phenolic acids	Phenolic acids	78182.7	3760.42
226	335.08	135.05	336.084	C16H16O8	[M-H]-	5-O-Caffeoylshikimic acid	Phenolic acids	Phenolic acids	939741	10329
227	331.07	169.02	332.074	C13H16O10	[M-H]-	5-O-Galloyl-D-hamamelose*	Phenolic acids	Phenolic acids	796635	23158.3
228	341.09	195.05	342.095	C15H18O9	[M-H]-	5-O-p-Coumaroyl Galactonic Acid	Phenolic acids	Phenolic acids	13989.5	0
229	337.09	191.06	338.1	C16H18O8	[M-H]-	5-O-p-Coumaroylquinic acid	Phenolic acids	Phenolic acids	2.40227e+06	0
230	499.15	163.1	500.153	C22H28O13	[M-H]-	5-O-p-Coumaroylquinic acid O-glucoside	Phenolic acids	Phenolic acids	19475	0
231	481.14	319.2	482.142	C22H26O12	[M-H]-	5-O-p-Coumaroylshikimic acid O-glucoside	Phenolic acids	Phenolic acids	1.00544e+06	11334.5
232	517.16	175.04	518.164	C22H30O14	[M-H]-	6'-O-Feruloyl-D-sucrose	Phenolic acids	Phenolic acids	1.4682e+06	239017
233	423.09	169.01	424.099	C19H20O11	[M-H]-	6'-O-Galloylarbutin	Phenolic acids	Phenolic acids	12070.2	1626.36
234	547.17	223.06	548.174	C23H32O15	[M-H]-	6'-O-Sinapoylsucrose*	Phenolic acids	Phenolic acids	20224.7	1646.25
235	393.12	121.03	392.111	C19H20O9	[M+H]+	6'-O-p-hydroxybenzoylarbutin	Phenolic acids	Phenolic acids	94749.5	5327.63
236	461.14	299.09	460.137	C23H24O10	[M+H]+	6,4'-Dimethoxyisoflavone-7-O-glucoside (Wistin)	Flavonoids	Isoflavones	114950	1533.74
237	301.07	286.05	300.063	C16H12O6	[M+H]+	6,7,8-Tetrahydroxy-5-methoxyflavone*	Flavonoids	Flavones	231484	1494.63
238	287.05	135.04	288.063	C15H12O6	[M-H]-	6,7-dihydroxy-1,3-dimethoxyxanthen-9-one	Flavonoids	Other Flavonoids	203551	6427.5
239	331.11	137.06	330.11	C18H18O6	[M+H]+	6,8-Dihydroxy-2-(2-hydroxy-4-methoxybenzyl)-7-methyl-3,4-dihydronaphthalen-1(2H)-one*	Flavonoids	Other Flavonoids	230348	21434.2
240	523.22	361.16	524.226	C26H36O11	[M-H]-	6-((4-(3-hydroxy-2-(4-(3-hydroxypropyl)-2-methylphenoxy)propoxy)-2-methoxyphenoxy)methyl)tetrahydro-2H-pyran-2,3,4,5-tetraol	Lignans and Coumarins	Lignans	1.28781e+06	42075
241	479.12	317.07	478.111	C22H22O12	[M+H]+	6-C-Methylquercetin-3-O-glucoside*	Flavonoids	Flavonols	2.9444e+08	3.1405e+06
242	463.12	317.06	462.116	C22H22O11	[M+H]+	6-C-Methylquercetin-3-O-rhamnoside	Flavonoids	Flavonols	927689	7417.41
243	365.06	167.03	366.074	C20H14O7	[M-H]-	6-Hydroxy-4-(4-hydroxy-3-methoxyphenyl)-7-methoxy-naphtho[2,3-c]furan-1,3-dione-1	Lignans and Coumarins	Lignans	417779	199336
244	193.05	133.03	192.042	C10H8O4	[M+H]+	6-Hydroxy-7-methoxycoumarin	Lignans and Coumarins	Coumarins	3.73451e+07	157284
245	627.16	303.1	626.148	C27H30O17	[M+H]+	6-Hydroxykaempferol-3,6-O-Diglucoside*	Flavonoids	Flavonols	525102	5624.29
246	627.16	303.05	626.148	C27H30O17	[M+H]+	6-Hydroxykaempferol-6,7-O-Diglucoside*	Flavonoids	Flavonols	285991	24144.3
247	627.16	303.1	626.148	C27H30O17	[M+H]+	6-Hydroxykaempferol-7,6-O-Diglucoside	Flavonoids	Flavonols	30617.2	30741.4
248	465.1	303.1	464.096	C21H20O12	[M+H]+	6-Hydroxykaempferol-7-O-glucoside	Flavonoids	Flavonols	1.65604e+07	326908
249	301.04	255.02	302.043	C15H10O7	[M-H]-	6-Hydroxyluteolin	Flavonoids	Flavones	299607	6217.51
250	463.09	301.03	464.096	C21H20O12	[M-H]-	6-Hydroxyluteolin 5-glucoside*	Flavonoids	Flavones	2.25724e+07	2.47338e+06
251	465.1	333.07	464.096	C21H20O12	[M+H]+	6-Methoxyquercetin-3-O-Xyloside*	Flavonoids	Flavonols	2.24029e+07	144290
252	479.11	333.07	478.111	C22H22O12	[M+H]+	6-Methoxyquercetin-3-O-rhamnoside*	Flavonoids	Flavonols	134870	12592.6
253	161.06	115.05	160.052	C10H8O2	[M+H]+	6-MethylCoumarin	Lignans and Coumarins	Coumarins	60337.7	8824.37
254	341.09	179.03	342.095	C15H18O9	[M-H]-	6-O-Caffeoyl-D-glucose	Phenolic acids	Phenolic acids	3.48405e+07	2.47731e+06
255	331.07	169.01	332.074	C13H16O10	[M-H]-	6-O-Galloyl-β-D-glucose*	Phenolic acids	Phenolic acids	724426	17149.2
256	325.09	145.03	326.1	C15H18O8	[M-H]-	6-O-p-Coumaroyl-β-D-glucose	Phenolic acids	Phenolic acids	4.80346e+06	37947.8
257	327.16	151.07	326.152	C20H22O4	[M+H]+	7',8'-Dihydro-7'-(5'-hydroxy-3'-methoxyphenyl)-3-methoxy-8'-methyl-1-(E)-propenylbenzofuran	Lignans and Coumarins	Lignans	30932.4	6057.95
258	479.15	317.11	480.163	C23H28O11	[M-H]-	7,2',4'-Trihydroxy-8,3'-dimethoxyisoflavanglucoside	Flavonoids	Other Flavonoids	470540	22934.1
259	345.1	330.08	344.09	C18H16O7	[M+H]+	7,3',4'-Trihydroxyquercetin*	Flavonoids	Flavones	55905.5	0
260	287.13	167.07	286.12	C17H18O4	[M+H]+	7,3'-Dihydroxy-4'-methoxy-8-methylflavan	Flavonoids	Other Flavonoids	1415.83	10105.5
261	253.05	117.04	254.058	C15H10O4	[M-H]-	7,4'-Dihydroxyflavone	Flavonoids	Flavones	1605.76	3213.38
262	585.23	195.07	586.241	C31H38O11	[M-H]-	7,8-Dihydro-Buddlenol B(erythro)	Phenolic acids	Phenolic acids	94457.6	1287.87
263	585.23	537.21	586.241	C31H38O11	[M-H]-	7,8-Dihydro-Buddlenol B(threo)	Phenolic acids	Phenolic acids	157614	2089.06
264	257.12	123.05	256.11	C16H16O3	[M+H]+	7-Hydroxy-4'-methoxyflavane	Flavonoids	Other Flavonoids	59137.3	2162.98
265	307.08	161.02	308.09	C15H16O7	[M-H]-	7-Hydroxycoumarin-O-rhamnoside	Lignans and Coumarins	Coumarins	33192.6	0
266	163.04	89.04	162.032	C9H6O3	[M+H]+	7-Hydroxycoumarin;Umbelliferone	Lignans and Coumarins	Coumarins	482334	201771
267	268.1	136.06	267.089	C16H13NO3	[M+H]+	7-Methoxy-3-[1-(3-pyridyl)methylidene]-4-chromanone	Flavonoids	Other Flavonoids	4.10981e+07	1.412e+07
268	315.16	161.02	316.168	C19H24O4	[M-H]-	7-O-Geranyl Esculetin	Lignans and Coumarins	Coumarins	4349.39	1180.36
269	409.15	247.09	408.142	C20H24O9	[M+H]+	7-O-Methylaloesin	Flavonoids	Other Flavonoids	47956	16966.1
270	303.09	167.03	302.079	C16H14O6	[M+H]+	7-O-Methyleriodictyol	Flavonoids	Flavanols	7380.66	0
271	287.09	167.03	286.084	C16H14O5	[M+H]+	7-O-Methylnaringenin*	Flavonoids	Flavanones	12350.8	1539.16
272	163.04	89.04	162.032	C9H6O3	[M+H]+	7-hydroxy-2H-1-benzopyran-2-one	Lignans and Coumarins	Coumarins	7.85425e+06	237246
273	525.2	179.07	526.205	C25H34O12	[M-H]-	7R,8S-erythro-3',4,9,9'-tetrahydroxy-3-methoxy-8-O-4'-neolignan-7-O-glucopyr-anoside,	Lignans and Coumarins	Lignans	415896	36716.3
274	491.19	315.12	492.2	C25H32O10	[M-H]-	7S,8R-threo-3',9,9'-trihydroxy-3-methoxy-4',7-epoxy-neolignan-4-O-rhamnoside	Lignans and Coumarins	Lignans	102060	44779.2
275	287.09	167.03	286.084	C16H14O5	[M+H]+	8-Demethylfarrerol	Flavonoids	Flavanones	34492.9	56680
276	547.15	299.09	546.137	C26H26O13	[M+H]+	8-Methoxy malonyl ononin	Flavonoids	Isoflavones	9977.97	2803.6
277	301.07	286.05	300.063	C16H12O6	[M+H]+	8-Methoxyapigenin*	Flavonoids	Flavones	230316	1477.94
278	461.11	315.05	462.116	C22H22O11	[M-H]-	8-Methoxykaempferol-7-O-rhamnoside	Flavonoids	Flavonols	836185	5803.24
279	299.06	284.03	300.063	C16H12O6	[M-H]-	9,11-dimethoxy-2h-[1,3]dioxolo[4,5-b]xanthen-10-one*	Flavonoids	Other Flavonoids	128464	1504
280	285.08	242.05	284.068	C16H12O5	[M+H]+	Acacetin*	Flavonoids	Flavones	44799.5	0
281	447.13	285.08	446.121	C22H22O10	[M+H]+	Acacetin-7-O-glucoside (Tilianin)	Flavonoids	Flavones	40695	3107.54
282	377.12	273.11	376.116	C19H20O8	[M+H]+	Acetylbyakangelicin	Lignans and Coumarins	Coumarins	23212.3	6083.48
283	225.08	119.05	224.069	C11H12O5	[M+H]+	Acropyrone	Phenolic acids	Phenolic acids	56749.5	3909.39
284	357.13	307.1	356.126	C20H20O6	[M+H]+	Acutissimalignan B*	Lignans and Coumarins	Lignans	83937.2	0
285	863.19	575.12	864.19	C45H36O18	[M-H]-	Aesculitannin A	Tannins	Tannin	242895	1669.83
286	475.16	313.11	476.168	C24H28O10	[M-H]-	Agrimonolide-6-O-glucoside	Lignans and Coumarins	Coumarins	3336.25	1680.02
287	757.22	287.06	756.211	C33H40O20	[M+H]+	Alcesefoliside	Flavonoids	Flavones	1378.41	0
288	271.1	167.05	270.089	C16H14O4	[M+H]+	Alpinetin	Flavonoids	Flavanones	2612.33	46389.3
289	327.11	165.05	328.116	C15H20O8	[M-H]-	Androsin	Phenolic acids	Phenolic acids	957769	39923.2
290	153.05	109.06	152.047	C8H8O3	[M+H]+	Anisic acid; 4-Methoxybenzoic acid	Phenolic acids	Phenolic acids	24851.2	9221.18
291	465.1	333.06	464.096	C21H20O12	[M+H]+	Annulatin 3'-O-β-D-xyloside	Flavonoids	Flavones	1.11989e+07	121702
292	138.06	92.05	137.048	C7H7NO2	[M+H]+	Anthranilic Acid	Phenolic acids	Phenolic acids	180804	215572
293	433.11	313.07	432.106	C21H20O10	[M+H]+	Apigenin-6-C-glucoside (Isovitexin)	Flavonoids	Flavones	31500.7	10004.4
294	739.21	269.04	740.216	C33H40O19	[M-H]-	Apigenin-7-O-glucoside-4'-O-rutinoside	Flavonoids	Flavones	46590.6	809.092
295	271.06	153.02	270.053	C15H10O5	[M+H]+	Apigenin; 4',5,7-Trihydroxyflavone	Flavonoids	Flavones	5629.78	183854
296	299.06	284.02	300.063	C16H12O6	[M-H]-	Aracarpene 2*	Flavonoids	Isoflavones	160077	1391.49
297	271.08	108.02	272.09	C12H16O7	[M-H]-	Arbutin	Phenolic acids	Phenolic acids	2450.6	0
298	371.15	136.05	372.157	C21H24O6	[M-H]-	Arctigenin	Lignans and Coumarins	Lignans	578.407	0
299	867.21	715.2	866.206	C45H38O18	[M+H]+	Arecatannin C1	Tannins	Tannin	65267	0
300	287.06	259.07	288.063	C15H12O6	[M-H]-	Aromadendrin (Dihydrokaempferol)	Flavonoids	Flavanonols	44312.5	0
301	301.07	151	302.079	C16H14O6	[M-H]-	Artocarpanone	Flavonoids	Flavanones	4.21134e+07	627450
302	415.12	235.05	414.116	C18H22O11	[M+H]+	Asperuloside	Phenolic acids	Phenolic acids	128703	30201.9
303	405.12	137.02	406.126	C20H22O9	[M-H]-	Astringin	Others	Stilbene	24603.9	3339.88
304	449.11	287.06	448.101	C21H20O11	[M+H]+	Aureusidin-4-O-glucoside*	Flavonoids	Aurones	8.10925e+07	1.65527e+06
305	343.15	163.07	342.147	C20H22O5	[M+H]+	Avicennol	Lignans and Coumarins	Coumarins	143372	158525
306	435.09	303.05	434.085	C20H18O11	[M+H]+	Avicularin(Quercetin-3-O-α-L-arabinofuranoside)*	Flavonoids	Flavonols	1.45941e+08	9.62242e+06
307	345.1	330.07	344.09	C18H16O7	[M+H]+	Ayanin (3',5-Dihydroxy-3,4',7-Trimethoxyflavone)*	Flavonoids	Flavones	63822.8	0
308	271.06	123.01	270.053	C15H10O5	[M+H]+	Baicalein*	Flavonoids	Flavones	43103.1	1.50066e+06
309	551.21	193.09	550.205	C27H34O12	[M+H]+	Balanophonin E glucoside	Lignans and Coumarins	Lignans	2012.81	3337.59
310	123.04	79.05	122.037	C7H6O2	[M+H]+	Benzoic acid	Phenolic acids	Phenolic acids	672289	125013
311	283.08	121.03	284.09	C13H16O7	[M-H]-	Benzoyl-Beta-D-Glucoside	Phenolic acids	Phenolic acids	201703	0
312	237.04	121.03	238.048	C11H10O6	[M-H]-	Benzoylmalic acid	Phenolic acids	Phenolic acids	215958	23886.1
313	253.04	121.03	254.043	C11H10O7	[M-H]-	Benzoyltartaric acid	Phenolic acids	Phenolic acids	120286	4840.78
314	401.15	269.11	402.153	C18H26O10	[M-H]-	Benzyl β-primeveroside	Phenolic acids	Phenolic acids	42119.5	6535.8
315	401.14	269.1	402.153	C18H26O10	[M-H]-	Benzyl-(2''-O-xylosyl)glucoside	Phenolic acids	Phenolic acids	54348.7	9233.49
316	285.08	163.04	286.084	C16H14O5	[M-H]-	Brazilin	Flavonoids	Other Flavonoids	116323	0
317	583.22	195.07	584.226	C31H36O11	[M-H]-	Buddlenol E	Lignans and Coumarins	Lignans	40028.2	1463.59
318	775.28	613.23	776.289	C38H48O17	[M-H]-	Buddlenol F glucoside	Lignans and Coumarins	Lignans	28361.8	1664.05
319	433.11	271.06	434.121	C21H22O10	[M-H]-	Butin-7-O-glucoside*	Flavonoids	Flavanones	1.58757e+06	6836.31
320	279.16	149.03	278.152	C16H22O4	[M+H]+	Butyl isobutyl phthalate*	Phenolic acids	Phenolic acids	1.27746e+07	5.38263e+06
321	355.1	193.06	356.111	C16H20O9	[M-H]-	Caffeic Acid 4-O-Glucoside	Phenolic acids	Phenolic acids	5239.95	0
322	179.03	135.05	180.042	C9H8O4	[M-H]-	Caffeic acid	Phenolic acids	Phenolic acids	3.31411e+07	94620.7
323	431.06	137.03	432.069	C20H16O11	[M-H]-	Caffeoyl(p-Hydroxybenzoyl)tartaric acid	Phenolic acids	Phenolic acids	1.12457e+06	0
324	343.1	163.04	344.111	C15H20O9	[M-H]-	Caffeoyl-O-mannitol	Phenolic acids	Phenolic acids	1.33544e+06	18136.1
325	457.08	295.04	458.085	C22H18O11	[M-H]-	Caffeoyl-p-coumaroyltartaric acid	Phenolic acids	Phenolic acids	3339.88	1669.92
326	327.11	147.05	328.116	C15H20O8	[M-H]-	Caffeyl alcohol 4-O-β-D-glucopyranoside	Phenolic acids	Phenolic acids	1.5066e+07	247605
327	287.05	153.01	288.063	C15H12O6	[M-H]-	Carthamidin	Flavonoids	Flavanones	3255.74	0
328	447.09	285.04	448.101	C21H20O11	[M-H]-	Carthamone*	Flavonoids	Chalcones	132369	11948.2
329	935.09	633.08	936.087	C41H28O26	[M-H]-	Casuarictin	Tannins	Tannin	2867.72	0
330	441.08	169.01	442.09	C22H18O10	[M-H]-	Catechin gallate*	Flavonoids	Flavanols	38339	3339.86
331	291.09	139.04	290.079	C15H14O6	[M+H]+	Catechin*	Flavonoids	Flavanols	9.4469e+06	36175.6
332	451.1	341.06	452.111	C24H20O9	[M-H]-	Catechin-(7,8-bc)-4β-(3,4-dihydroxyphenyl)-dihydro-2-(3H)-one	Flavonoids	Flavanols	93441	3339.9
333	523.14	361.09	522.137	C24H26O13	[M+H]+	Centaurein*	Flavonoids	Flavones	91681.1	4460.24
334	449.11	317.07	448.101	C21H20O11	[M+H]+	Cernuoside*	Flavonoids	Isoflavones	1.09375e+08	778572
335	133.07	133.07	134.073	C9H10O	[M-H]-	Chavicol	Phenolic acids	Phenolic acids	23578	10209.9
336	505.3	343.16	506.215	C26H34O10	[M-H]-	Chestnutlignansoide	Lignans and Coumarins	Lignans	16008.8	6944.36
337	473.07	149.01	474.08	C22H18O12	[M-H]-	Chicoric Acid	Phenolic acids	Phenolic acids	1669.72	0
338	353.09	191.06	354.095	C16H18O9	[M-H]-	Chlorogenic acid (3-O-Caffeoylquinic acid)*	Phenolic acids	Phenolic acids	6.48948e+07	342519
339	367.1	190.9	368.111	C17H20O9	[M-H]-	Chlorogenic acid methyl ester	Phenolic acids	Phenolic acids	4.26668e+06	47450.6
340	433.11	271.06	434.121	C21H22O10	[M-H]-	Choerospondin	Flavonoids	Flavanones	73940.3	0
341	255.07	153.02	254.058	C15H10O4	[M+H]+	Chrysin	Flavonoids	Flavones	5684.31	2998.68
342	549.16	255.07	548.153	C26H28O13	[M+H]+	Chrysin apiosyl glucoside	Flavonoids	Flavones	7804.58	4946.17
343	417.12	255.07	416.111	C21H20O9	[M+H]+	Chrysin-5-O-glucoside (Toringin)*	Flavonoids	Flavones	26365	3902.46
344	417.12	255.06	416.111	C21H20O9	[M+H]+	Chrysin-7-O-glucoside*	Flavonoids	Flavones	44019	1838.76
345	785.22	431.1	786.222	C34H42O21	[M-H]-	Chrysoeriol triglucoside	Flavonoids	Flavones	200107	1407.19
346	299.06	284.03	300.063	C16H12O6	[M-H]-	Chrysoeriol; 5,7,4'-Trihydroxy-3'-Methoxyflavone*	Flavonoids	Flavones	27762.9	0
347	523.15	361.1	522.137	C24H26O13	[M+H]+	Chrysosplenoside A*	Flavonoids	Flavones	105392	3070.25
348	523.14	361.09	522.137	C24H26O13	[M+H]+	Chrysosplenoside C*	Flavonoids	Flavones	85674.9	0
349	453.11	343.08	452.111	C24H20O9	[M+H]+	Cinchonain Ia	Flavonoids	Flavanols	72532.1	51933.4
350	451.1	121.03	452.111	C24H20O9	[M-H]-	Cinchonain Ib	Flavonoids	Flavanols	200193	4882.87
351	451.1	341.1	452.111	C24H20O9	[M-H]-	Cinchonain Ic	Flavonoids	Flavanols	1.38157e+06	6022.02
352	147.05	103.06	148.052	C9H8O2	[M-H]-	Cinnamic acid	Phenolic acids	Phenolic acids	70729	2631.25
353	863.18	411.07	864.19	C45H36O18	[M-H]-	Cinnamtannin D1	Tannins	Tannin	224159	0
354	487.15	179.03	488.153	C21H28O13	[M-H]-	Cistanoside F	Phenolic acids	Phenolic acids	298665	6233.44
355	359.15	327.12	358.142	C20H22O6	[M+H]+	Clemaphenol A*	Lignans and Coumarins	Lignans	79014	4276.54
356	409.15	247.1	408.142	C20H24O9	[M+H]+	Columbianetin Glucopyranoside	Lignans and Coumarins	Coumarins	1.54771e+06	0
357	341.12	179.07	342.132	C16H22O8	[M-H]-	Coniferin	Phenolic acids	Phenolic acids	2.33452e+07	2.4275e+06
358	179.07	146.04	180.079	C10H12O3	[M-H]-	Coniferyl alcohol	Phenolic acids	Phenolic acids	134597	5542.06
359	633.07	301	634.081	C27H22O18	[M-H]-	Corilagin*	Tannins	Tannin	1666.35	1666.37
360	353.09	191.06	354.095	C16H18O9	[M-H]-	Cryptochlorogenic acid (4-O-Caffeoylquinic acid)*	Phenolic acids	Phenolic acids	1.22722e+06	2206.4
361	483.15	303.09	482.142	C22H26O12	[M+H]+	Curculigoside C	Tannins	Tannin	41882.5	0
362	287.06	213.06	287.055	C15H11O6+	[M]+	Cyanidin	Flavonoids	Anthocyanidins	21982.4	2826.47
363	419.1	287.06	419.097	C20H19O10+	[M]+	Cyanidin 3-xyloside	Flavonoids	Anthocyanidins	8.70881e+07	293494
364	757.22	287.06	757.219	C33H41O20+	[M]+	Cyanidin-3-O-(2''-O-glucosyl)rutinoside	Flavonoids	Anthocyanidins	1481.35	1971.9
365	727.21	287.06	727.208	C32H39O19+	[M]+	Cyanidin-3-O-(2''-O-xylosyl)rutinoside	Flavonoids	Anthocyanidins	5525.09	9275.9
366	535.11	287.06	535.108	C24H23O14+	[M]+	Cyanidin-3-O-(6''-O-malonyl)glucoside	Flavonoids	Anthocyanidins	17342.6	12349.2
367	449.11	287.06	449.108	C21H21O11+	[M]+	Cyanidin-3-O-galactoside*	Flavonoids	Anthocyanidins	1.33751e+06	8214.89
368	611.16	287.06	611.161	C27H31O16+	[M]+	Cyanidin-3-O-gentiobioside	Flavonoids	Anthocyanidins	104920	6140.72
369	449.11	287.06	449.108	C21H21O11+	[M]+	Cyanidin-3-O-glucoside*	Flavonoids	Anthocyanidins	1.4271e+06	11859.2
370	595.16	287.06	595.166	C27H31O15+	[M]+	Cyanidin-3-O-rutinoside (Keracyanin)	Flavonoids	Anthocyanidins	0	4253.82
371	581.15	287.05	581.15	C26H29O15+	[M]+	Cyanidin-3-O-sambubioside[Cyanidin-3-O-(2''-O-xylosyl)glucoside]	Flavonoids	Anthocyanidins	145920	48654.5
372	197.05	135.04	198.053	C9H10O5	[M-H]-	Danshensu; Salvianic Acid A	Phenolic acids	Phenolic acids	31182.4	6426.15
373	177.02	121.03	178.027	C9H6O4	[M-H]-	Daphnetin	Lignans and Coumarins	Coumarins	113542	11490
374	475.18	179.07	476.189	C21H32O12	[M-H]-	Darendoside B	Phenolic acids	Phenolic acids	24198.9	2934.29
375	359.15	327.12	358.142	C20H22O6	[M+H]+	Dehydrodiconiferyl alcohol*	Lignans and Coumarins	Lignans	57015	1460.74
376	521.2	131.05	520.194	C26H32O11	[M+H]+	Dehydrodiconiferyl alcohol-4-O-glucoside*	Lignans and Coumarins	Lignans	13908.6	12008
377	521.2	131.05	520.194	C26H32O11	[M+H]+	Dehydrodiconiferyl alcohol-gamma'-O-glucoside*	Lignans and Coumarins	Lignans	4854.36	6302.58
378	519.19	357.13	520.194	C26H32O11	[M-H]-	Dehydrodiconiferylalcohol-9'-O-glucoside	Lignans and Coumarins	Lignans	76118	2738.42
379	327.16	151.07	326.152	C20H22O4	[M+H]+	Dehydrodiisoeugenol*	Lignans and Coumarins	Lignans	7193.44	1390.78
380	611.14	303.05	611.139	C30H27O14+	[M]+	Delphinidin-3-O-(6''-O-p-coumaroyl)glucoside	Flavonoids	Anthocyanidins	1.30998e+06	738890
381	435.09	303.05	435.092	C20H19O11+	[M]+	Delphinidin-3-O-arabinoside	Flavonoids	Anthocyanidins	2.83655e+08	430187
382	465.1	303.05	465.103	C21H21O12+	[M]+	Delphinidin-3-O-galactoside	Flavonoids	Anthocyanidins	5.19809e+06	68533.6
383	465.1	303.05	465.103	C21H21O12+	[M]+	Delphinidin-3-O-glucoside (Mirtillin)	Flavonoids	Anthocyanidins	4.72453e+06	31667.9
384	479.08	303.05	479.082	C21H19O13+	[M]+	Delphinidin-3-O-glucuronide	Flavonoids	Anthocyanidins	6.36516e+07	4.44024e+06
385	611.16	303.05	611.161	C27H31O16+	[M]+	Delphinidin-3-O-rutinoside	Flavonoids	Anthocyanidins	1468.29	1155.75
386	773.21	465.1	773.213	C33H41O21+	[M]+	Delphinidin-3-O-rutinoside-7-O-glucoside	Flavonoids	Anthocyanidins	0	5061.58
387	597.15	303.05	597.146	C26H29O16+	[M]+	Delphinidin-3-O-sambubioside	Flavonoids	Anthocyanidins	219988	1615.83
388	949.26	303.05	949.261	C43H49O24	[M]+	Delphinidin-3-feruloyl-rutinoside-5-glucoside	Flavonoids	Anthocyanidins	15484.3	1669.75
389	331.15	165.06	332.162	C19H24O5	[M-H]-	Demethyl-dehydroxysecoisolariciresinol	Lignans and Coumarins	Lignans	2.14316e+07	25994.8
390	363.14	151.04	362.137	C19H22O7	[M+H]+	Demethyl-erythro-Guaiacylglycerol β-Coniferyl Ether	Phenolic acids	Phenolic acids	3288.72	3289.19
391	461.14	299.09	462.153	C23H26O10	[M-H]-	Desmethylagrimonolide-6-O-β-D-glucopyranoside	Lignans and Coumarins	Coumarins	4032.31	11859.5
392	305.18	191.15	306.183	C18H26O4	[M-H]-	Di-N-pentyl phthalate	Phenolic acids	Phenolic acids	834.12	853.245
393	279.16	149.02	278.152	C16H22O4	[M+H]+	Dibutyl phthalate*	Phenolic acids	Phenolic acids	1.01957e+07	4.81012e+06
394	585.23	537.21	586.241	C31H38O11	[M-H]-	Dihydrobuddlenol B	Lignans and Coumarins	Lignans	180830	1568.33
395	747.28	585.23	748.294	C37H48O16	[M-H]-	Dihydrobuddlenol B glucoside	Lignans and Coumarins	Lignans	41364.3	0
396	343.1	181.05	344.111	C15H20O9	[M-H]-	Dihydrocaffeoylglucose*	Phenolic acids	Phenolic acids	924545	31912.5
397	435.13	273.08	436.137	C21H24O10	[M-H]-	Dihydrocharcone-4'-O-glucoside*	Flavonoids	Chalcones	1.32475e+06	12611.8
398	521.2	359.15	522.21	C26H34O11	[M-H]-	Dihydrodehydrodiconiferyl alcohol-4-O-glucoside*	Lignans and Coumarins	Lignans	1.16459e+06	109176
399	195.07	136.05	196.074	C10H12O4	[M-H]-	Dihydroferulic Acid	Phenolic acids	Phenolic acids	22233.4	13260.1
400	357.12	195.07	358.126	C16H22O9	[M-H]-	Dihydroferulic acid glucoside	Phenolic acids	Phenolic acids	2.88089e+06	153617
401	449.11	287.06	450.116	C21H22O11	[M-H]-	Dihydrokaempferol-7-O-glucoside	Flavonoids	Flavanonols	973741	3171
402	451.13	289.08	452.132	C21H24O11	[M-H]-	Dihydromarein	Flavonoids	Chalcones	15004.6	0
403	319.05	193.01	320.053	C15H12O8	[M-H]-	Dihydromyricetin (Ampelopsin)	Flavonoids	Flavanonols	1.62798e+06	5009
404	481.14	319.08	482.106	C21H22O13	[M-H]-	Dihydromyricetin-3-O-glucoside	Flavonoids	Flavanonols	807596	9254.62
405	315.09	282.06	314.079	C17H14O6	[M+H]+	Dihydroxy-dimethoxyflavone	Flavonoids	Flavones	260381	11186.1
406	279.16	149.02	278.152	C16H22O4	[M+H]+	Diisobutyl phthalate*	Phenolic acids	Phenolic acids	1.14102e+07	4.8591e+06
407	195.06	163.04	194.058	C10H10O4	[M+H]+	Dimethyl phthalate	Phenolic acids	Phenolic acids	3.708e+07	392244
408	299.06	284.03	300.063	C16H12O6	[M-H]-	Diosmetin (5,7,3'-Trihydroxy-4'-methoxyflavone)*	Flavonoids	Flavones	136484	3535.54
409	609.18	301.08	608.174	C28H32O15	[M+H]+	Diosmetin-7-O-rutinoside (Diosmin)	Flavonoids	Flavones	6825.85	0
410	301.07	179.03	302.079	C16H14O6	[M-H]-	Disporopsin	Flavonoids	Flavones	1.61944e+07	214835
411	303.09	123.04	302.079	C16H14O6	[M+H]+	Disporopsin/5,7-dihydroxy-3-(2',4'-dihydroxybenzyl)-chroman-4-one	Flavonoids	Other Flavonoids	148420	3139.6
412	427.05	295.05	426.043	C17H14O13	[M+H]+	Ditartaroyl-hydroxycoumarin	Lignans and Coumarins	Coumarins	358670	4979.55
413	287.05	125.02	288.063	C15H12O6	[M-H]-	Drimiopsin C*	Flavonoids	Other Flavonoids	163362	10150.2
414	433.04	301	434.048	C19H14O12	[M-H]-	Ellagic acid-4-O-Xyloside	Tannins	Tannin	6.29165e+06	111484
415	357.14	151.04	356.126	C20H20O6	[M+H]+	Ent-sauchinone	Lignans and Coumarins	Lignans	9307.75	0
416	441.08	169.02	442.09	C22H18O10	[M-H]-	Epicatechin gallate*	Flavonoids	Flavanols	55363.3	1669.91
417	451.12	289.07	452.132	C21H24O11	[M-H]-	Epicatechin glucoside	Flavonoids	Flavanols	449010	13138
418	291.09	139.04	290.079	C15H14O6	[M+H]+	Epicatechin*	Flavonoids	Flavanols	8.72337e+06	13919.5
419	595.15	409.09	594.137	C30H26O13	[M+H]+	Epicatechin-(4β→8)-epigallocatechin	Flavonoids	Flavanols	42823	3871.19
420	451.13	289.07	452.132	C21H24O11	[M-H]-	Epicatechin-6-C-β-D-glucopyranoside*	Flavonoids	Flavanols	60777.2	10380.2
421	561.14	289.07	562.148	C30H26O11	[M-H]-	Epicatechin-epiafzelechin	Flavonoids	Flavanols	23588.6	0
422	307.08	139.04	306.074	C15H14O7	[M+H]+	Epigallocatechin	Flavonoids	Flavanols	2.07078e+06	7201.68
423	457.08	169.01	458.085	C22H18O11	[M-H]-	Epigallocatechin-3-O-gallate	Flavonoids	Flavanols	20810.4	10642.8
424	357.13	151.04	358.142	C20H22O6	[M-H]-	Epipinoresinol*	Lignans and Coumarins	Lignans	562432	1916.03
425	551.08	169.01	552.09	C27H20O13	[M-H]-	Epitheaflagallin-3-O-Gallate	Flavonoids	Flavanols	2894.94	1757.26
426	579.08	289.07	580.085	C28H20O14	[M-H]-	Epitheaflavic acid-3-O-Gallate	Flavonoids	Flavanols	7.65059e+06	0
427	287.05	135.04	288.063	C15H12O6	[M-H]-	Eriodictyol (5,7,3',4'-Tetrahydroxyflavanone)	Flavonoids	Flavanones	97977.8	2753.5
428	583.16	289.07	582.159	C26H30O15	[M+H]+	Eriodictyol apiosyl glucoside	Flavonoids	Flavanones	1669.74	5004.42
429	451.12	289.07	450.116	C21H22O11	[M+H]+	Eriodictyol-3'-O-glucoside*	Flavonoids	Flavanones	373951	148447
430	595.17	287.06	596.174	C27H32O15	[M-H]-	Eriodictyol-7-O-Rutinoside (Eriocitrin)	Flavonoids	Flavanones	3339.55	0
431	583.22	535.2	584.226	C31H36O11	[M-H]-	Erythro-Guaiacylglycerol-β-O-4'-dehydrodisinapyl Ether	Lignans and Coumarins	Lignans	50843.5	0
432	377.161	329.139	378.168	C20H26O7	[M-H]-	Erythro-Guaiacylglycerol-β-dihydroconiferyl Ether	Lignans and Coumarins	Lignans	48520.8	3339.9
433	539.21	491.19	540.221	C26H36O12	[M-H]-	Erythro-Guaiacylglycerol-β-dihydroconiferyl Ether glucoside	Lignans and Coumarins	Lignans	152358	16196.1
434	447.06	315.02	448.064	C20H16O12	[M-H]-	Eschweilenol C*	Tannins	Tannin	0	27565.9
435	177.02	133.03	178.027	C9H6O4	[M-H]-	Esculetin (6,7-Dihydroxycoumarin)	Lignans and Coumarins	Coumarins	796175	75758.3
436	341.09	179.03	340.079	C15H16O9	[M+H]+	Esculin (6,7-Dihydroxycoumarin-6-O-glucoside)	Lignans and Coumarins	Coumarins	2.28248e+06	27149.7
437	197.08	65.04	196.074	C10H12O4	[M+H]+	Ethyl Vanillate	Phenolic acids	Phenolic acids	109696	0
438	207.07	135.04	208.074	C11H12O4	[M-H]-	Ethyl caffeate	Phenolic acids	Phenolic acids	621702	9348.67
439	221.09	133.03	222.089	C12H14O4	[M-H]-	Ethyl ferulate	Phenolic acids	Phenolic acids	112715	1555.99
440	165.06	92.03	166.063	C9H10O3	[M-H]-	Ethylparaben	Phenolic acids	Phenolic acids	307689	20696.6
441	167.07	121.03	166.063	C9H10O3	[M+H]+	Ethylsalicylate	Phenolic acids	Phenolic acids	24675.3	41457.9
442	301.11	181.05	300.1	C17H16O5	[M+H]+	Farrerol (6,8-Dimethyl-5,7,4'-trihydroxyflavanone)	Flavonoids	Flavanones	12890.3	1029.31
443	207.07	133.03	208.074	C11H12O4	[M-H]-	Ferulic acid methyl ester	Phenolic acids	Phenolic acids	257003	1494.71
444	193.05	134.04	194.058	C10H10O4	[M-H]-	Ferulic acid*	Phenolic acids	Phenolic acids	1.4146e+06	2.07341e+06
445	355.1	193.05	356.111	C16H20O9	[M-H]-	Ferulic acid-4-O-glucoside	Phenolic acids	Phenolic acids	508138	17031.6
446	355.1	193.05	356.111	C16H20O9	[M-H]-	Ferulic β-glucoside	Phenolic acids	Phenolic acids	1.18369e+06	65271.9
447	375.11	137.1	374.1	C19H18O8	[M+H]+	Feruloyl syringic acid	Phenolic acids	Phenolic acids	190403	15007.6
448	487.09	193.06	488.096	C23H20O12	[M-H]-	Feruloylcaffeoyltartaric acid	Phenolic acids	Phenolic acids	18105	0
449	309.06	193.05	310.069	C14H14O8	[M-H]-	Feruloylmalic acid	Phenolic acids	Phenolic acids	55015.3	0
450	325.06	193.05	326.064	C14H14O9	[M-H]-	Feruloyltartaric acid (Fertaric acid)	Phenolic acids	Phenolic acids	63922.7	19393.5
451	583.22	195.07	584.226	C31H36O11	[M-H]-	Ficusesquilignan B	Lignans and Coumarins	Lignans	42951.8	1290.84
452	579.15	127.04	578.142	C30H26O12	[M+H]+	Fisetinidol-(4α,6)-gallocatechin	Flavonoids	Flavanols	606565	7666.3
453	437.11	275.05	438.116	C20H22O11	[M-H]-	Fortuneanoside J*	Phenolic acids	Phenolic acids	61369.9	2221.9
454	437.11	275.05	438.116	C20H22O11	[M-H]-	Fortuneanoside K*	Phenolic acids	Phenolic acids	63827.5	1669.77
455	209.04	149.02	208.037	C10H8O5	[M+H]+	Fraxetin (7,8-Dihydroxy-6-methoxycoumarin)	Lignans and Coumarins	Coumarins	469747	0
456	369.09	207.03	370.09	C16H18O10	[M-H]-	Fraxetin-8-O-glucoside (Fraxin)	Lignans and Coumarins	Coumarins	1.65811e+06	9700.98
457	223.06	208.04	222.053	C11H10O5	[M+H]+	Fraxidin (8-Hydroxy-6,7-dimethoxycoumarin)	Lignans and Coumarins	Coumarins	451966	1668.23
458	435.09	163.04	434.085	C20H18O11	[M+H]+	Fukinolic acid	Tannins	Tannin	170465	1669.74
459	547.17	223.1	548.174	C23H32O15	[M-H]-	Furanofructosyl-α-D-(3-mustard acyl)glucoside*	Phenolic acids	Phenolic acids	1854.37	0
460	547.17	223.1	548.174	C23H32O15	[M-H]-	Furanofructosyl-α-D-(6-mustard acyl)glucoside*	Phenolic acids	Phenolic acids	323929	3450.22
461	271.06	149.02	270.053	C15H10O5	[M+H]+	Furo(2,3-f)-1,3-bewnzodioxole	Phenolic acids	Phenolic acids	23632.6	1605.98
462	649.07	169.01	650.076	C27H22O19	[M-H]-	Furosin	Tannins	Tannin	5804.43	0
463	169.05	65.03	168.042	C8H8O4	[M+H]+	Gallacetophenone	Phenolic acids	Phenolic acids	722014	35090.6
464	197.05	124.02	198.053	C9H10O5	[M-H]-	Gallic Acid Ethyl Ester; Ethyl gallate	Phenolic acids	Phenolic acids	1.51847e+06	18356.8
465	169.01	125.02	170.022	C7H6O5	[M-H]-	Gallic acid	Phenolic acids	Phenolic acids	2.26625e+07	948135
466	307.08	139.04	306.074	C15H14O7	[M+H]+	Gallocatechin	Flavonoids	Flavanols	280141	8165.85
467	457.08	169.01	458.085	C22H18O11	[M-H]-	Gallocatechin 3-O-gallate	Flavonoids	Flavanols	24758.1	1669.29
468	393.11	231.06	392.111	C19H20O9	[M+H]+	Garcimangosone D	Phenolic acids	Phenolic acids	30957.7	8018.08
469	633.08	301	634.081	C27H22O18	[M-H]-	Gemin D*	Tannins	Tannin	15951.6	1444.78
470	595.17	271.06	594.159	C27H30O15	[M+H]+	Genistein 7,4'-di-O-beta-D-glucopyranoside	Flavonoids	Isoflavones	2169.33	3699
471	519.11	271.06	518.106	C24H22O13	[M+H]+	Genistein-7-O-(6''-malonyl)glucoside	Flavonoids	Isoflavones	13706.9	7103.51
472	285.08	242.06	284.068	C16H12O5	[M+H]+	Genkwanin (Apigenin 7-methyl ether)*	Flavonoids	Flavones	6677.08	0
473	491.12	315.07	492.127	C23H24O12	[M-H]-	Gentisic acid 2-O-(6''-O-Feruloyl)Glucoside*	Phenolic acids	Phenolic acids	2.55264e+07	309466
474	461.11	315.07	462.116	C22H22O11	[M-H]-	Gentisic acid 2-O-(6''-O-p-coumaroyl)Glucoside*	Phenolic acids	Phenolic acids	1.07592e+06	0
475	459.11	153.02	460.122	C19H24O13	[M-H]-	Gentisic acid-[6''-(3-hydroxy-3-methylglutaryl)]-glucoside	Phenolic acids	Phenolic acids	1.36456e+06	16274.3
476	467.08	169.01	468.09	C20H20O13	[M-H]-	Ginnalin A (2,6-Di-O-Galloyl-1,5-Anhydro-D-Glucitol)	Tannins	Tannin	312459	0
477	325.14	149.02	324.136	C20H20O4	[M+H]+	Glabranine*	Flavonoids	Flavanones	5217.52	2051.08
478	299.08	137.02	300.084	C13H16O8	[M-H]-	Glucosyloxybenzoic acid*	Phenolic acids	Phenolic acids	6.45172e+06	112536
479	359.1	197.05	360.106	C15H20O10	[M-H]-	Glucosyringic acid	Phenolic acids	Phenolic acids	349953	10257.7
480	299.06	284.03	300.063	C16H12O6	[M-H]-	Gnetifolin B*	Flavonoids	Flavones	160074	2022.04
481	567.1	319.05	566.091	C24H22O16	[M+H]+	Gossypetin-3-O-(6''-malonyl)glucoside*	Flavonoids	Flavonols	3573.8	13726.7
482	481.1	319.05	480.09	C21H20O13	[M+H]+	Gossypetin-3-O-glucoside*	Flavonoids	Flavonols	7.29663e+06	101337
483	627.16	319.05	626.148	C27H30O17	[M+H]+	Gossypetin-3-O-rutinoside	Flavonoids	Flavonols	1420.6	34494.5
484	627.16	465.1	626.148	C27H30O17	[M+H]+	Gossypetin-7-O-(3''-glucosyl)rhamnoside; Rhodioflavonoside	Flavonoids	Flavonols	120885	33252.3
485	465.1	303.05	464.096	C21H20O12	[M+H]+	Gossypetin-7-O-rhamnoside; Rhodiolgin	Flavonoids	Flavonols	2.62216e+08	4.67728e+07
486	481.1	319.05	480.09	C21H20O13	[M+H]+	Gossypetin-8-O-glucoside	Flavonoids	Flavonols	3.24824e+07	2.35193e+06
487	493.06	317.03	494.07	C21H18O14	[M-H]-	Gossypetin-8-O-β-D-glucuronide	Flavonoids	Flavonols	3.01905e+06	35044.2
488	425.18	147.04	424.173	C21H28O9	[M+H]+	Grandidentatin	Phenolic acids	Phenolic acids	921116	2474.94
489	341.09	135.04	342.095	C15H18O9	[M-H]-	Grevilloside F	Phenolic acids	Phenolic acids	1.60375e+07	912454
490	525.16	167.03	526.169	C24H30O13	[M-H]-	Guaiacylglycerol 8-O-(1''-O-Glucosyl)Vanillic Acid Ether	Phenolic acids	Phenolic acids	296046	11494
491	319.12	241.05	320.126	C17H20O6	[M-H]-	Guaiacylglycerol-β-Guaiacyl Ether	Lignans and Coumarins	Lignans	28988.9	0
492	481.17	271.1	482.179	C23H30O11	[M-H]-	Guaiacylglycerol-β-Guaiacyl Ether glucoside	Lignans and Coumarins	Lignans	35772.4	6089.05
493	585.23	359.15	584.226	C31H36O11	[M+H]+	Hedyotol C	Lignans and Coumarins	Lignans	47049.5	1391.08
494	285.1	123.04	284.09	C13H16O7	[M+H]+	Helecin	Phenolic acids	Phenolic acids	63560.8	1605.92
495	301.04	211.04	302.043	C15H10O7	[M-H]-	Herbacetin	Flavonoids	Flavonols	375652	15450
496	479.08	303.05	478.075	C21H18O13	[M+H]+	Herbacetin-3-O-glucuronide*	Flavonoids	Flavonols	7.7144e+07	4.51603e+06
497	463.12	301.07	464.132	C22H24O11	[M-H]-	Hesperetin-5-O-glucoside	Flavonoids	Flavanones	2.07237e+07	3.36148e+06
498	627.19	465.2	626.185	C28H34O16	[M+H]+	Hesperetin-6-C-glucoside-7-O-glucoside	Flavonoids	Flavonols	193128	32186.8
499	551.14	303.09	550.132	C25H26O14	[M+H]+	Hesperetin-7-O-(6''-malonyl)glucoside	Flavonoids	Flavanones	37401.3	5867.33
500	465.14	303.09	464.132	C22H24O11	[M+H]+	Hesperetin-7-O-glucoside*	Flavonoids	Flavanones	2.78588e+07	1.11964e+07
501	627.19	465.1	626.185	C28H34O16	[M+H]+	Hesperetin-8-C-glucoside-3'-O-glucoside	Flavonoids	Flavonols	46873.6	12642.6
502	301.07	286.05	300.063	C16H12O6	[M+H]+	Hispidulin (5,7,4'-Trihydroxy-6-methoxyflavone)*	Flavonoids	Flavones	249607	1484.28
503	463.13	301.07	462.116	C22H22O11	[M+H]+	Hispidulin-7-O-glucoside(Homoplantaginin)	Flavonoids	Flavones	1.96316e+07	13959.7
504	463.13	343.09	462.116	C22H22O11	[M+H]+	Hispidulin-8-C-glucoside	Flavonoids	Flavones	21378.7	12191.4
505	303.09	153.02	302.079	C16H14O6	[M+H]+	Homoeriodictyol	Flavonoids	Flavanones	103646	87260.1
506	465.14	303.09	464.131	C22H24O11	[M+H]+	Homoeriodictyol-7-O-β-O-glucoside*	Flavonoids	Flavanones	1.87862e+06	27112
507	167.03	123.05	168.042	C8H8O4	[M-H]-	Homogentisic acid*	Phenolic acids	Phenolic acids	854835	1704.04
508	357.13	307.09	356.126	C20H20O6	[M+H]+	Horsfieldin*	Lignans and Coumarins	Lignans	53232.2	0
509	433.11	271.06	434.121	C21H22O10	[M-H]-	Hydroxy isoliquiritigenin glucoside*	Flavonoids	Chalcones	1.01068e+06	2216.64
510	531.11	369.06	530.106	C25H22O13	[M+H]+	Hydroxydaphnoretin glucoside	Lignans and Coumarins	Coumarins	1.86101e+06	64759.1
511	371.1	209.05	372.106	C16H20O10	[M-H]-	Hydroxyferulic acid glucoside	Phenolic acids	Phenolic acids	0	11813.9
512	447.09	181.02	448.101	C21H20O11	[M-H]-	Hydroxyterephthalic acid O-(6''-O-Benzoyl)Glucoside	Phenolic acids	Phenolic acids	7322	1669.73
513	153.06	123.05	154.063	C8H10O3	[M-H]-	Hydroxytyrosol	Phenolic acids	Phenolic acids	26815.2	2980.18
514	195.07	59.01	196.074	C10H12O4	[M-H]-	Hydroxytyrosol acetate	Phenolic acids	Phenolic acids	37042.3	23751.3
515	329.1	147.04	328.095	C18H16O6	[M+H]+	Isoamericanin A	Phenolic acids	Phenolic acids	62383	3.48381e+06
516	487.19	325.14	486.189	C26H30O9	[M+H]+	Isobavachalcone glucoside	Flavonoids	Chalcones	2.55131e+06	131409
517	325.14	149.03	324.136	C20H20O4	[M+H]+	Isobavachin*	Flavonoids	Flavanones	5237.42	4607.13
518	515.12	353.09	516.127	C25H24O12	[M-H]-	Isochlorogenic acid A*	Phenolic acids	Phenolic acids	24559.8	17376.2
519	515.12	353.09	516.127	C25H24O12	[M-H]-	Isochlorogenic acid B	Phenolic acids	Phenolic acids	38901.2	17371
520	515.12	353.09	516.127	C25H24O12	[M-H]-	Isochlorogenic acid C*	Phenolic acids	Phenolic acids	15150.5	18513.3
521	633.07	301	634.081	C27H22O18	[M-H]-	Isocorilagin*	Tannins	Tannin	15951.6	1590.32
522	193.051	134.037	194.058	C10H10O4	[M-H]-	Isoferulic Acid*	Phenolic acids	Phenolic acids	2.04866e+06	2.76311e+06
523	209.05	194.02	208.037	C10H8O5	[M+H]+	Isofraxetin	Lignans and Coumarins	Coumarins	221971	2434.11
524	223.06	190.03	222.053	C11H10O5	[M+H]+	Isofraxidin	Lignans and Coumarins	Coumarins	1.41472e+06	0
525	385.11	223.06	384.106	C17H20O10	[M+H]+	Isofraxidin-7-O-glucoside	Lignans and Coumarins	Coumarins	189223	5783.6
526	373.13	329.05	374.137	C20H22O7	[M-H]-	Isohydroxymatairesinol	Lignans and Coumarins	Lignans	6595.61	40295.9
527	359.15	180.08	360.157	C20H24O6	[M-H]-	Isolariciresinol	Lignans and Coumarins	Lignans	2177.01	3562.11
528	521.2	359.15	522.21	C26H34O11	[M-H]-	Isolariciresinol-9'-O-glucoside*	Lignans and Coumarins	Lignans	1.25566e+06	79091.3
529	523.23	137.06	522.21	C26H34O11	[M+H]+	Isolariciresinol-9-O-glucoside	Lignans and Coumarins	Lignans	114164	5241.8
530	423.09	303.05	422.085	C19H18O11	[M+H]+	Isomangiferin*	Flavonoids	Other Flavonoids	8817.23	0
531	289.07	153.02	288.063	C15H12O6	[M+H]+	Isookanin	Flavonoids	Flavanones	77609.7	3180.13
532	611.16	317.06	610.153	C27H30O16	[M+H]+	Isorhamnetin-3-O-(2''-O-xylosyl)glucoside	Flavonoids	Flavonols	0	1643.98
533	565.12	317.07	564.111	C25H24O15	[M+H]+	Isorhamnetin-3-O-(6''-malonyl)glucoside*	Flavonoids	Flavonols	38239.1	8541.79
534	479.12	317.07	478.111	C22H22O12	[M+H]+	Isorhamnetin-3-O-Glucoside*	Flavonoids	Flavonols	2.93986e+08	3.94342e+06
535	449.11	317.06	448.101	C21H20O11	[M+H]+	Isorhamnetin-3-O-arabinoside*	Flavonoids	Flavonols	1.30427e+08	1.38953e+06
536	463.12	317.06	462.116	C22H22O11	[M+H]+	Isorhamnetin-3-O-rhamnoside	Flavonoids	Flavonols	1.15567e+06	1588.93
537	641.17	317.07	640.164	C28H32O17	[M+H]+	Isorhamnetin-3-O-sophoroside	Flavonoids	Flavonols	101500	9850.12
538	479.12	317.06	478.111	C22H22O12	[M+H]+	Isorhamnetin-7-O-glucoside (Brassicin)*	Flavonoids	Flavonols	2.64859e+08	1.16709e+07
539	287.09	153.02	286.084	C16H14O5	[M+H]+	Isosakuranetin (5,7-Dihydroxy-4'-methoxyflavanone)	Flavonoids	Flavanones	1610.21	1482.63
540	285.1	89.02	286.105	C13H18O7	[M-H]-	Isosalicin	Phenolic acids	Phenolic acids	54101.1	8340.62
541	435.13	273.09	434.121	C21H22O10	[M+H]+	Isosalipurposide (Phlorizin Chalcone)	Flavonoids	Chalcones	3.66782e+06	14520.7
542	193.05	178.03	192.042	C10H8O4	[M+H]+	Isoscopoletin (6-Hydroxy-7-Methoxycoumarin)	Lignans and Coumarins	Coumarins	4.04415e+07	103541
543	355.1	163.04	354.095	C16H18O9	[M+H]+	Isoscopoletin-β-D-glucoside	Lignans and Coumarins	Coumarins	2.46323e+07	318176
544	633.07	301	634.081	C27H22O18	[M-H]-	Isostrictinin*	Tannins	Tannin	9705.22	0
545	299.06	284.04	300.063	C16H12O6	[M-H]-	Kaempferide (3,5,7-Trihydroxy-4'-methoxyflavone)*	Flavonoids	Flavonols	24751.4	910.818
546	549.12	301.07	548.117	C25H24O14	[M+H]+	Kaempferide-3-O-(6''-malonyl)glucoside	Flavonoids	Flavonols	2710.12	1915.23
547	461.11	299.06	462.116	C22H22O11	[M-H]-	Kaempferide-3-O-glucoside	Flavonoids	Flavonols	5842.12	28982.3
548	287.06	153.02	286.048	C15H10O6	[M+H]+	Kaempferol (3,5,7,4'-Tetrahydroxyflavone)	Flavonoids	Flavonols	110048	0
549	579.17	287.06	578.164	C27H30O14	[M+H]+	Kaempferol-3,7-O-dirhamnoside (Kaempferitrin)	Flavonoids	Flavonols	346124	22501.7
550	741.22	287.06	740.216	C33H40O19	[M+H]+	Kaempferol-3-(2'',6''-di-O-rhamnosyl)-glucoside	Flavonoids	Flavonols	2390.15	0
551	489.11	285.04	490.111	C23H22O12	[M-H]-	Kaempferol-3-O-(6''-O-acetyl)glucoside	Flavonoids	Flavonols	1667.9	0
552	535.11	287.05	534.101	C24H22O14	[M+H]+	Kaempferol-3-O-(6''-malonyl)galactoside*	Flavonoids	Flavonols	10913.8	9066.58
553	535.11	287.05	534.101	C24H22O14	[M+H]+	Kaempferol-3-O-(6''-malonyl)glucoside*	Flavonoids	Flavonols	18227.1	9768.63
554	565.15	287.05	564.148	C26H28O14	[M+H]+	Kaempferol-3-O-arabinoside-7-O-rhamnoside	Flavonoids	Flavonols	4870.08	3908.8
555	447.09	285.04	448.101	C21H20O11	[M-H]-	Kaempferol-3-O-galactoside (Trifolin)*	Flavonoids	Flavonols	55185.6	83819.2
556	449.11	287.06	448.101	C21H20O11	[M+H]+	Kaempferol-3-O-glucoside (Astragalin)*	Flavonoids	Flavonols	8.18782e+07	1.53563e+06
557	595.17	287.06	594.159	C27H30O15	[M+H]+	Kaempferol-3-O-glucoside-7-O-rhamnoside*	Flavonoids	Flavonols	28778.1	78569.8
558	595.16	287.06	594.159	C27H30O15	[M+H]+	Kaempferol-3-O-neohesperidoside*	Flavonoids	Flavonols	43714.5	318876
559	757.22	287.06	756.211	C33H40O20	[M+H]+	Kaempferol-3-O-neohesperidoside-7-O-glucoside*	Flavonoids	Flavonols	3125.76	0
560	593.15	285.04	594.159	C27H30O15	[M-H]-	Kaempferol-3-O-robinobioside(Biorobin)	Flavonoids	Flavonols	9291.04	14688.7
561	595.17	287.05	594.159	C27H30O15	[M+H]+	Kaempferol-3-O-rutinoside(Nicotiflorin)*	Flavonoids	Flavonols	326300	329162
562	757.22	287.06	756.211	C33H40O20	[M+H]+	Kaempferol-3-O-sophoroside-7-O-rhamnoside*	Flavonoids	Flavonols	1493.93	1494.56
563	447.09	285.04	448.101	C21H20O11	[M-H]-	Kaempferol-7-O-glucoside*	Flavonoids	Flavonols	104337	4302.51
564	331.1	153.02	332.111	C14H20O9	[M-H]-	Koaburaside*	Phenolic acids	Phenolic acids	636129	56589
565	649.07	301	650.076	C27H22O19	[M-H]-	Lagerstannin C	Tannins	Tannin	122066	0
566	361.16	189.09	360.157	C20H24O6	[M+H]+	Lariciresinol	Lignans and Coumarins	Lignans	119497	23363.4
567	331.05	151	332.053	C16H12O8	[M-H]-	Laricitrin	Flavonoids	Flavonols	2.11458e+06	36574.5
568	495.11	333.07	494.106	C22H22O13	[M+H]+	Laricitrin-3-O-glucoside*	Flavonoids	Flavonols	8.8774e+07	721495
569	479.12	333.07	478.111	C22H22O12	[M+H]+	Laricitrin-3-O-rhamnoside*	Flavonoids	Flavonols	249175	3336.75
570	465.1	333.07	464.096	C21H20O12	[M+H]+	Laricitrin-3-O-xyloside*	Flavonoids	Flavonols	2.272e+07	218776
571	305.07	125.02	306.074	C15H14O7	[M-H]-	Leucocyanidin	Flavonoids	Flavones	282072	5766.31
572	347.07	332.05	346.069	C17H14O8	[M+H]+	Limocitrin (5,7,4'-trihydroxy-8,3'-dimethoxyflavone)*	Flavonoids	Flavonols	974604	1688.37
573	509.13	347.08	508.122	C23H24O13	[M+H]+	Limocitrin 3-Glucoside*	Flavonoids	Flavones	1.17279e+08	1.90073e+06
574	671.18	347.07	670.174	C29H34O18	[M+H]+	Limocitrin-3,7-di-O-glucoside	Flavonoids	Flavonols	56480.6	0
575	479.12	347.07	478.111	C22H22O12	[M+H]+	Limocitrin-3-O-arabinoside	Flavonoids	Flavonols	5.03396e+07	179689
576	509.13	347.07	508.122	C23H24O13	[M+H]+	Limocitrin-3-O-galactoside*	Flavonoids	Flavonols	9.99441e+07	1.18572e+06
577	509.13	347.07	508.122	C23H24O13	[M+H]+	Limocitrin-3-O-glucoside	Flavonoids	Flavonols	2.68694e+06	38705.7
578	509.13	347.07	508.122	C23H24O13	[M+H]+	Limocitrin-7-O-glucoside*	Flavonoids	Flavonols	1.03652e+08	2.50068e+06
579	419.13	257.08	418.126	C21H22O9	[M+H]+	Liquiritigenin-4'-O-Glucoside (Liquiritin)	Flavonoids	Flavanones	13241.8	3207.4
580	417.15	181.04	418.163	C22H26O8	[M-H]-	Lirioresinol A	Lignans and Coumarins	Lignans	120602	2967.47
581	449.11	287.06	448.101	C21H20O11	[M+H]+	Luteolin-3'-O-glucoside	Flavonoids	Flavones	8.41024e+07	1.86429e+06
582	449.11	287.05	448.101	C21H20O11	[M+H]+	Luteolin-4'-O-glucoside*	Flavonoids	Flavones	9.46219e+07	3.67765e+06
583	447.09	357.06	448.101	C21H20O11	[M-H]-	Luteolin-6-C-glucoside (Isoorientin)	Flavonoids	Flavones	8484.76	3338.75
584	535.11	287.05	534.101	C24H22O14	[M+H]+	Luteolin-7-O-(6''-malonyl)glucoside*	Flavonoids	Flavones	16691.2	8139.71
585	449.11	287.06	448.101	C21H20O11	[M+H]+	Luteolin-7-O-glucoside (Cynaroside)	Flavonoids	Flavones	0	4.01696e+06
586	595.17	287.06	594.159	C27H30O15	[M+H]+	Luteolin-7-O-neohesperidoside (Lonicerin)*	Flavonoids	Flavones	0	1.8606e+06
587	327.16	151.08	326.152	C20H22O4	[M+H]+	Machilin A*	Lignans and Coumarins	Lignans	3719.21	978.722
588	287.05	125.03	288.063	C15H12O6	[M-H]-	Maesopsin*	Flavonoids	Other Flavonoids	161984	4961.26
589	387.09	139.04	388.101	C16H20O11	[M-H]-	Malonyl Tachioside	Phenolic acids	Phenolic acids	7793.48	6565.57
590	579.13	331.08	579.134	C26H27O15+	[M]+	Malvidin-3-O-(6''-O-malonyl)glucoside	Flavonoids	Anthocyanidins	136393	3317.67
591	463.12	331.08	463.123	C22H23O11+	[M]+	Malvidin-3-O-arabinoside	Flavonoids	Anthocyanidins	3.58845e+08	1.05346e+06
592	493.14	331.08	493.134	C23H25O12+	[M]+	Malvidin-3-O-galactoside (Primulin)*	Flavonoids	Anthocyanidins	7.76705e+06	7934.57
593	493.14	331.08	493.134	C23H25O12+	[M]+	Malvidin-3-O-glucoside*	Flavonoids	Anthocyanidins	6.44085e+06	14259.1
594	423.09	303.05	422.085	C19H18O11	[M+H]+	Mangiferin*	Flavonoids	Other Flavonoids	17626.9	3626.24
595	311.11	149.06	312.121	C15H20O7	[M-H]-	Manglieside A	Phenolic acids	Phenolic acids	30099	3281.22
596	467.08	169.01	468.09	C20H20O13	[M-H]-	Maplexin D (2,4-Di-O-Galloyl-1,5-Anhydro-D-Glucitol)	Phenolic acids	Phenolic acids	77654.8	0
597	285.04	185.06	286.048	C15H10O6	[M-H]-	Maritimetin	Flavonoids	Aurones	40541.9	18166.5
598	359.15	137.06	358.142	C20H22O6	[M+H]+	Matairesinol	Lignans and Coumarins	Lignans	5139.23	1586.26
599	538.23	359.15	520.194	C26H32O11	[M+NH4]+	Matairesinol-4'-O-glucoside (Matairesinoside)	Lignans and Coumarins	Lignans	225899	4142.27
600	333.06	318.03	332.053	C16H12O8	[M+H]+	Mearnsetin	Flavonoids	Flavones	450242	3336.75
601	493.1	331.05	494.106	C22H22O13	[M-H]-	Mearnsetin-3-O-glucoside	Flavonoids	Flavones	2.98657e+06	150231
602	507.08	331.05	508.085	C22H20O14	[M-H]-	Mearnsetin-3-O-glucuronide	Flavonoids	Flavones	2.37535e+07	120520
603	389.16	327.12	388.152	C21H24O7	[M+H]+	Medioresinol B	Lignans and Coumarins	Lignans	85881	2932.59
604	591.21	387.14	592.216	C29H36O13	[M-H]-	Medioresinol-4'-O-(6'''-acetyl)glucoside	Lignans and Coumarins	Lignans	14507.8	0
605	181.05	135.04	182.058	C9H10O4	[M-H]-	Methyl 2,4-dihydroxyphenylacetate*	Phenolic acids	Phenolic acids	1.11959e+06	184694
606	317.07	165.02	318.074	C16H14O7	[M-H]-	Methyl 2-O-(4-hydroxybenzoyl)-2,4,6-trihydroxyphenylacetate	Phenolic acids	Phenolic acids	870320	5069.03
607	329.09	167.03	330.095	C14H18O9	[M-H]-	Methyl 3-O-glucosyl-4-hydroxybenzoate	Phenolic acids	Phenolic acids	2.16811e+06	10844.6
608	151.04	136.02	152.047	C8H8O3	[M-H]-	Methyl 4-hydroxybenzoate	Phenolic acids	Phenolic acids	161806	14388.6
609	152.07	120.04	151.063	C8H9NO2	[M+H]+	Methyl Anthranilate	Phenolic acids	Phenolic acids	1594.02	2152.3
610	211.06	181.01	212.069	C10H12O5	[M-H]-	Methyl Syringate	Phenolic acids	Phenolic acids	405352	10102.1
611	193.05	135.05	194.058	C10H10O4	[M-H]-	Methyl caffeate	Phenolic acids	Phenolic acids	33347.6	0
612	153.02	109.03	154.027	C7H6O4	[M-H]-	Methyl cumalate*	Phenolic acids	Phenolic acids	4.82449e+06	2.12355e+06
613	183.03	124.02	184.037	C8H8O5	[M-H]-	Methyl gallate	Phenolic acids	Phenolic acids	3.98429e+06	35570.9
614	329.14	121.06	328.131	C19H20O5	[M+H]+	Methylophiopogonanone B*	Flavonoids	Other Flavonoids	13920.3	1929.32
615	413.14	136.07	412.137	C19H24O10	[M+H]+	Methylpicraquassioside A	Lignans and Coumarins	Coumarins	84117.5	20209.5
616	313.1	151.04	314.1	C14H18O8	[M-H]-	Methylsalicylate-2-O-glucoside	Phenolic acids	Phenolic acids	324034	3923.83
617	301.04	151	302.043	C15H10O7	[M-H]-	Morin*	Flavonoids	Flavonols	3.50215e+07	380452
618	433.08	300.03	434.085	C20H18O11	[M-H]-	Morin-3-O-lyxoside	Flavonoids	Flavonols	2.81936e+07	834207
619	435.09	303.05	434.085	C20H18O11	[M+H]+	Morin-3-O-xyloside*	Flavonoids	Flavonols	1.63125e+08	1.03309e+07
620	369.12	177.05	368.11	C17H20O9	[M+H]+	Murrayacarpin A glucoside	Lignans and Coumarins	Coumarins	383527	6665.45
621	319.04	273.04	318.038	C15H10O8	[M+H]+	Myricetin	Flavonoids	Flavonols	1.32978e+06	124564
622	583.11	316.02	584.117	C28H24O14	[M-H]-	Myricetin 3-(2''-p-Hydroxybenzoylrhamnoside)	Flavonoids	Flavonols	265279	1513.45
623	523.1	319.05	522.101	C23H22O14	[M+H]+	Myricetin-3-O-(6''-acetyl)glucoside	Flavonoids	Flavonols	137456	3339.41
624	567.1	319.04	566.091	C24H22O16	[M+H]+	Myricetin-3-O-(6''-malony)glucoside*	Flavonoids	Flavonols	1669.83	19210.9
625	449.07	316	450.08	C20H18O12	[M-H]-	Myricetin-3-O-arabinoside*	Flavonoids	Flavonols	2.53919e+07	699499
626	481.1	319.06	480.09	C21H20O13	[M+H]+	Myricetin-3-O-galactoside*	Flavonoids	Flavonols	1.63003e+08	4.31869e+06
627	627.16	319.05	626.148	C27H30O17	[M+H]+	Myricetin-3-O-galactoside-3'-O-rhamnoside*	Flavonoids	Flavonols	2826.31	27514.1
628	495.08	319.04	494.07	C21H18O14	[M+H]+	Myricetin-3-O-glucuronide	Flavonoids	Flavonols	1.48331e+07	471352
629	627.16	319.05	626.148	C27H30O17	[M+H]+	Myricetin-3-O-rutinoside*	Flavonoids	Flavonols	8470.46	37451.4
630	396.99	317.03	397.994	C15H10O11S	[M-H]-	Myricetin-3-O-sulfonate	Flavonoids	Flavonols	2215.18	2862.74
631	449.07	316.02	450.08	C20H18O12	[M-H]-	Myricetin-3-O-xyloside*	Flavonoids	Flavonols	5.68973e+07	690124
632	481.1	319.04	480.09	C21H20O13	[M+H]+	Myricetin-3-O-β-D-glucoside*	Flavonoids	Flavonols	1.53478e+08	4.5493e+06
633	327.16	151.08	326.152	C20H22O4	[M+H]+	Myrisfragransin*	Lignans and Coumarins	Lignans	9948.77	1469.68
634	271.06	151	272.068	C15H12O5	[M-H]-	Naringenin (5,7,4'-Trihydroxyflavanone)*	Flavonoids	Flavanones	2.4179e+06	5001.98
635	273.08	153.02	272.068	C15H12O5	[M+H]+	Naringenin chalcone; 2',4,4',6'-Tetrahydroxychalcone	Flavonoids	Chalcones	2.43186e+06	4916.14
636	301.11	167.04	300.1	C17H16O5	[M+H]+	Naringenin-4',7-dimethyl ether	Flavonoids	Flavanones	13906.2	791.791
637	433.12	271.06	434.121	C21H22O10	[M-H]-	Naringenin-4'-O-glucoside*	Flavonoids	Flavanones	1.47933e+06	0
638	285.08	119.05	286.084	C16H14O5	[M-H]-	Naringenin-5-methyl ether	Flavonoids	Flavones	14106.1	666.236
639	521.13	273.08	520.122	C24H24O13	[M+H]+	Naringenin-7-O-(6''-malonyl)glucoside	Flavonoids	Flavanones	104838	5241.8
640	579.17	271.06	580.179	C27H32O14	[M-H]-	Naringenin-7-O-Neohesperidoside(Naringin)*	Flavonoids	Flavanones	1669.86	5004.72
641	579.17	271.06	580.179	C27H32O14	[M-H]-	Naringenin-7-O-Rutinoside(Narirutin)*	Flavonoids	Flavanones	0	1669.93
642	433.11	271.07	434.121	C21H22O10	[M-H]-	Naringenin-7-O-glucoside (Prunin)*	Flavonoids	Flavanones	1.87807e+06	4839.16
643	345.17	137.06	344.162	C20H24O5	[M+H]+	Nectandrin B*	Lignans and Coumarins	Lignans	10282.9	2898.57
644	353.09	191.06	354.095	C16H18O9	[M-H]-	Neochlorogenic acid (5-O-Caffeoylquinic acid)*	Phenolic acids	Phenolic acids	1.02942e+08	489069
645	447.13	285.08	448.137	C22H24O10	[M-H]-	Neosakuranin	Flavonoids	Flavanones	302187	5350.21
646	479.12	317.06	478.111	C22H22O12	[M+H]+	Nepetin-7-O-alloside	Flavonoids	Flavones	3.02377e+08	1.30377e+07
647	479.12	317.06	478.111	C22H22O12	[M+H]+	Nepetin-7-O-glucoside(Nepitrin)*	Flavonoids	Flavones	2.80136e+08	3.23757e+06
648	625.18	317.07	624.169	C28H32O16	[M+H]+	Nitensoside B	Lignans and Coumarins	Coumarins	19348.6	10236.2
649	403.14	373.1	402.132	C21H22O8	[M+H]+	Nobiletin (5,6,7,8,3',4'-Hexamethoxyflavone)	Flavonoids	Flavones	23775.3	21697.1
650	271.05	123.01	270.053	C15H10O5	[M+H]+	Norwogonin*	Flavonoids	Flavones	37847	1.70289e+06
651	313.11	283.1	314.115	C18H18O5	[M-H]-	OH-trichobenzolignan	Lignans and Coumarins	Lignans	3359.38	0
652	613.17	289.07	612.169	C27H32O16	[M+H]+	Okanin-3',4'-di-O-glucoside	Flavonoids	Chalcones	4180.5	0
653	509.13	347.08	508.122	C23H24O13	[M+H]+	Okanin-4'-(6''-O-acetyl)glucoside*	Flavonoids	Chalcones	9.9373e+07	1.10817e+06
654	537.12	289.07	536.117	C24H24O14	[M+H]+	Okanin-4'-O-(6''-O-malonyl)glucoside	Flavonoids	Chalcones	3339.04	1669.33
655	613.18	289.07	612.169	C27H32O16	[M+H]+	Okanin-4'-O-gentiobioside	Flavonoids	Chalcones	8390.57	0
656	179.11	137.1	180.115	C11H16O2	[M-H]-	Olivetol	Phenolic acids	Phenolic acids	16358.6	1766.7
657	419.17	205.09	418.163	C22H26O8	[M+H]+	Olivil Monoacetate	Lignans and Coumarins	Lignans	48098.4	8533.6
658	537.2	195.06	538.205	C26H34O12	[M-H]-	Olivil-4'-O-glucoside	Lignans and Coumarins	Lignans	3322.4	0
659	639.19	161.03	640.2	C29H36O16	[M-H]-	Orobanchoside	Phenolic acids	Phenolic acids	1665.01	0
660	433.11	271.06	432.106	C21H20O10	[M+H]+	Oroxin A	Flavonoids	Flavones	688856	3332.65
661	339.11	159.04	340.116	C16H20O8	[M-H]-	P-Methoyxcinnamate glucoside	Phenolic acids	Phenolic acids	2662.65	0
662	415.12	121.03	416.132	C18H24O11	[M-H]-	Paeonicluside	Phenolic acids	Phenolic acids	634803	1628.22
663	753.13	301	754.138	C35H30O19	[M-H]-	Papuabalanol A	Tannins	Tannin	14688.6	0
664	331.04	316.02	332.053	C16H12O8	[M-H]-	Patuletin (Quercetagetin-6-methyl ether)	Flavonoids	Flavonols	2.89612e+06	36087
665	657.17	333.06	656.159	C28H32O18	[M+H]+	Patuletin-3-O-gentiobioside	Flavonoids	Flavonols	35265.4	4463.91
666	495.11	333.07	494.106	C22H22O13	[M+H]+	Patuletin-3-O-glucoside*	Flavonoids	Flavonols	9.92849e+07	1.12601e+06
667	595.17	271.06	595.166	C27H31O15+	[M]+	Pelargonidin-3,5-O-diglucoside	Flavonoids	Anthocyanidins	2743.78	3480.28
668	433.11	271.06	433.113	C21H21O10+	[M]+	Pelargonidin-3-O-glucoside	Flavonoids	Anthocyanidins	2.49849e+06	11432.6
669	565.15	271.06	565.155	C26H29O14+	[M]+	Pelargonidin-3-O-glucoside-5-O-arabinoside	Flavonoids	Anthocyanidins	3013.35	1569.36
670	579.17	271.06	579.171	C27H31O14+	[M]+	Pelargonidin-3-O-rutinoside	Flavonoids	Anthocyanidins	19469.7	22652.7
671	741.22	271.06	741.224	C33H41O19+	[M]+	Pelargonidin-3-O-rutinoside-5-O-glucoside	Flavonoids	Anthocyanidins	1448.39	0
672	433.11	301.07	433.113	C21H21O10+	[M]+	Peonidin-3-O-arabinoside	Flavonoids	Anthocyanidins	8.24926e+07	81651.9
673	463.12	301.07	463.123	C22H23O11+	[M]+	Peonidin-3-O-glucoside	Flavonoids	Anthocyanidins	3.68161e+08	671117
674	609.18	301.07	609.181	C28H33O15+	[M]+	Peonidin-3-O-rutinoside	Flavonoids	Anthocyanidins	2712.26	1559.86
675	595.16	301.07	595.166	C27H31O15+	[M]+	Peonidin-3-O-sambubioside	Flavonoids	Anthocyanidins	160491	1156.06
676	477.14	315.09	478.147	C23H26O11	[M-H]-	Persicoside	Flavonoids	Flavanones	0	7962.16
677	479.12	317.07	479.118	C22H23O12+	[M]+	Petunidin-3-O-glucoside	Flavonoids	Anthocyanidins	1.58712e+08	1.13963e+06
678	565.12	317.07	565.119	C25H25O15+	[M]+	Petunidin-3-O-malonylglucoside	Flavonoids	Anthocyanidins	8464.13	13092.3
679	625.18	317.07	625.176	C28H33O16+	[M]+	Petunidin-3-O-rutinoside	Flavonoids	Anthocyanidins	8458.13	19115.2
680	427.16	247.1	426.153	C20H26O10	[M+H]+	Peucedanol 3'-O-glucoside	Lignans and Coumarins	Coumarins	1.5593e+06	3415.48
681	519.19	357.13	518.179	C26H30O11	[M+H]+	Phellodendroside	Flavonoids	Flavanonols	4522.4	29731.2
682	283.1	135.04	284.105	C17H16O4	[M-H]-	Phenethyl caffeate	Phenolic acids	Phenolic acids	9144.43	678.984
683	135.05	92.03	136.052	C8H8O2	[M-H]-	Phenyl acetate	Phenolic acids	Phenolic acids	57162.9	56636.7
684	255.09	93.03	256.095	C12H16O6	[M-H]-	Phenyl-beta-D-glucoside	Phenolic acids	Phenolic acids	2981.58	1490.41
685	325.09	119.05	326.1	C15H18O8	[M-H]-	Phenylpropionic acid-O-β-D-glucopyranoside	Phenolic acids	Phenolic acids	4.01683e+06	180762
686	273.08	167.03	274.084	C15H14O5	[M-H]-	Phloretin	Flavonoids	Chalcones	147026	3498.32
687	435.13	167.04	436.137	C21H24O10	[M-H]-	Phloretin-2'-O-glucoside (Phlorizin)	Flavonoids	Chalcones	991719	1557.17
688	737.14	301	738.143	C35H30O18	[M-H]-	Phloretin-4'-O-[4',6'-O-(S)-HHDP]-β-D-glucoside	Flavonoids	Chalcones	168094	0
689	435.13	273.08	436.137	C21H24O10	[M-H]-	Phloretin-4'-O-glucoside (Trilobatin)*	Flavonoids	Chalcones	1.28057e+06	6341.99
690	165.02	77.04	166.027	C8H6O4	[M-H]-	Phthalic acid	Phenolic acids	Phenolic acids	96117.5	39607.6
691	149.02	65.04	148.016	C8H4O3	[M+H]+	Phthalic anhydride	Phenolic acids	Phenolic acids	2.46472e+07	9.99692e+06
692	633.07	301	634.081	C27H22O18	[M-H]-	Phyllanemblinin B*	Tannins	Tannin	10652.2	1610.74
693	389.12	227.08	390.132	C20H22O8	[M-H]-	Piceid (3,4',5-Trihydroxystilbene-3-O-glucoside)*	Others	Stilbene	368665	40354.2
694	255.07	151	256.074	C15H12O4	[M-H]-	Pinocembrin (Dihydrochrysin)	Flavonoids	Flavanones	32412.8	2845.74
695	419.13	257.08	418.126	C21H22O9	[M+H]+	Pinocembrin-5-O-glucoside(Verecundin)*	Flavonoids	Flavanones	16192.1	13605.6
696	549.16	255.06	550.169	C26H30O13	[M-H]-	Pinocembrin-7-O-(2''-O-arabinosyl)glucoside	Flavonoids	Flavanones	20760	0
697	505.12	257.08	504.127	C24H24O12	[M+H]+	Pinocembrin-7-O-(6''-O-malonyl)glucoside	Flavonoids	Flavanones	16559.2	1475.6
698	419.13	257.08	418.126	C21H22O9	[M+H]+	Pinocembrin-7-O-glucoside (Pinocembroside)*	Flavonoids	Flavanones	20452.6	5879.71
699	357.13	151.04	358.142	C20H22O6	[M-H]-	Pinoresinol*	Lignans and Coumarins	Lignans	580676	1849.95
700	561.2	357.13	562.205	C28H34O12	[M-H]-	Pinoresinol-4-O-(6''-acetyl)glucoside	Lignans and Coumarins	Lignans	40484.2	0
701	639.19	161.02	640.2	C29H36O16	[M-H]-	Plantamajoside	Phenolic acids	Phenolic acids	0	1669.73
702	343.1	122.04	344.111	C15H20O9	[M-H]-	Pleoside	Phenolic acids	Phenolic acids	33128.4	5838.32
703	303.12	107.05	302.115	C17H18O5	[M+H]+	Polygonatone D	Flavonoids	Other Flavonoids	596208	2928.61
704	575.12	285.04	576.127	C30H24O12	[M-H]-	Procyanidin A1*	Tannins	Proanthocyanidins	16669	1669.83
705	575.12	285.04	576.127	C30H24O12	[M-H]-	Procyanidin A2*	Tannins	Proanthocyanidins	1.11079e+06	24128.9
706	577.14	425.09	578.142	C30H26O12	[M-H]-	Procyanidin B1	Tannins	Proanthocyanidins	161914	1467.45
707	577.14	407.08	578.142	C30H26O12	[M-H]-	Procyanidin B2	Tannins	Proanthocyanidins	7.59406e+06	14861.5
708	577.14	407.08	578.142	C30H26O12	[M-H]-	Procyanidin B3	Tannins	Proanthocyanidins	5.99639e+06	13625.5
709	577.14	407.08	578.142	C30H26O12	[M-H]-	Procyanidin B4	Tannins	Proanthocyanidins	515664	1669.91
710	865.2	713.16	866.206	C45H38O18	[M-H]-	Procyanidin C2	Tannins	Proanthocyanidins	232892	3293.66
711	235.1	220.07	236.105	C13H16O4	[M-H]-	Proglobeflowery acid	Phenolic acids	Phenolic acids	753.524	0
712	179.07	92.03	180.079	C10H12O3	[M-H]-	Propyl 4-hydroxybenzoate	Phenolic acids	Phenolic acids	332524	21741.5
713	167.04	108.02	168.042	C8H8O4	[M-H]-	Protocatechuic Acid Methyl Ester	Phenolic acids	Phenolic acids	952267	190668
714	491.12	315.07	492.127	C23H24O12	[M-H]-	Protocatechuic acid 4-O-(6''-O-Feruloyl)Glucoside*	Phenolic acids	Phenolic acids	2.00864e+07	378324
715	467.083	315.072	468.09	C20H20O13	[M-H]-	Protocatechuic acid 4-O-(6''-O-Galloy)Glucoside	Phenolic acids	Phenolic acids	19799.2	0
716	461.11	153.02	462.116	C22H22O11	[M-H]-	Protocatechuic acid 4-O-(6''-O-p-Coumaroyl)Glucoside	Phenolic acids	Phenolic acids	478197	16198.8
717	447.12	152.01	448.122	C18H24O13	[M-H]-	Protocatechuic acid glucosyl xyloside	Phenolic acids	Phenolic acids	228719	4834.57
718	417.11	152.01	418.111	C17H22O12	[M-H]-	Protocatechuic acid xylosyl xyloside	Phenolic acids	Phenolic acids	2090.29	4175
719	315.07	153.02	316.079	C13H16O9	[M-H]-	Protocatechuic acid-4-O-glucoside	Phenolic acids	Phenolic acids	3.92367e+07	170832
720	331.08	315.05	330.074	C17H14O7	[M+H]+	Prudomestin	Flavonoids	Flavonols	668686	1494.63
721	283.06	268.04	284.068	C16H12O5	[M-H]-	Prunetin (5,4'-Dihydroxy-7-methoxyisoflavone)	Flavonoids	Isoflavones	142657	4116.48
722	445.11	283.06	446.121	C22H22O10	[M-H]-	Prunetin-4'-O-glucoside(Prunitrin)	Flavonoids	Isoflavones	0	2321.13
723	418.14	134.06	417.142	C21H23NO8	[M+H]+	Prupersin F	Phenolic acids	Phenolic acids	0	1589.05
724	339.12	267.07	338.115	C20H18O5	[M+H]+	Psoralenol	Flavonoids	Isoflavones	299441	0
725	523.14	229.05	524.153	C24H28O13	[M-H]-	Pyrafortunoside C	Phenolic acids	Phenolic acids	0	3339.55
726	347.08	314.04	346.069	C17H14O8	[M+H]+	Quercetagetin-3,4'-Dimethyl Ether	Flavonoids	Flavonols	442378	2273.87
727	333.06	318.04	332.053	C16H12O8	[M+H]+	Quercetagetin-3-Methyl Ether	Flavonoids	Flavonols	1.64591e+06	7021.01
728	481.1	319.05	480.09	C21H20O13	[M+H]+	Quercetagetin-7-O-glucoside(Quercetagitrin)*	Flavonoids	Flavonols	5.72114e+06	93761.9
729	319.04	273.04	318.038	C15H10O8	[M+H]+	Quercetagetin; 3,3',4',5,6,7-Hexahydroxyflavone	Flavonoids	Flavonols	919783	118962
730	303.05	137.02	302.043	C15H10O7	[M+H]+	Quercetin	Flavonoids	Flavonols	3.05063e+06	38337.3
731	489.1	300.03	490.111	C23H22O12	[M-H]-	Quercetin 3-(2''-acetylrhamnoside)	Flavonoids	Flavonols	8423.62	1568.33
732	597.15	303.05	596.138	C26H28O16	[M+H]+	Quercetin 3-O-glucoside 7-O-xyloside	Flavonoids	Flavonols	332114	66564.4
733	593.13	300.03	594.137	C30H26O13	[M-H]-	Quercetin 5-O-p-coumaroyl rhamnoside	Flavonoids	Flavonols	958361	2952.96
734	593.13	300.03	594.137	C30H26O13	[M-H]-	Quercetin 7-O-p-coumaroyl rhamnoside	Flavonoids	Flavonols	924850	0
735	627.14	303.05	626.148	C27H30O17	[M+H]+	Quercetin-3,7-Di-O-glucoside*	Flavonoids	Flavonols	105453	23564.5
736	787.17	463.09	788.18	C36H36O20	[M-H]-	Quercetin-3-O-(2'''-O-caffeoyl)sophoroside	Flavonoids	Flavonols	23283.3	0
737	743.2	449.1	742.196	C32H38O20	[M+H]+	Quercetin-3-O-(2''-O-Xylosyl)rutinoside	Flavonoids	Flavonols	3288.79	0
738	519.08	300	520.085	C23H20O14	[M-H]-	Quercetin-3-O-(2''-O-acetyl)glucuronide	Flavonoids	Flavonols	0	5004.5
739	743.2	303.05	742.196	C32H38O20	[M+H]+	Quercetin-3-O-(2''-O-arabinosyl)rutinoside	Flavonoids	Flavonols	1666.48	23766.8
740	627.16	465.1	626.148	C27H30O17	[M+H]+	Quercetin-3-O-(2''-O-galactosyl)glucoside	Flavonoids	Flavonols	112837	1615.62
741	585.09	301.03	586.096	C27H22O15	[M-H]-	Quercetin-3-O-(4''-O-galloyl)arabinoside	Flavonoids	Flavonols	116215	0
742	611.16	303.05	610.153	C27H30O16	[M+H]+	Quercetin-3-O-(4''-O-glucosyl)rhamnoside	Flavonoids	Flavonols	675518	1.60387e+06
743	627.15	303.05	626.148	C27H30O17	[M+H]+	Quercetin-3-O-(4''-glucosyl)glucoside; Meratin*	Flavonoids	Flavonols	103833	26644
744	505.1	300.03	506.106	C23H22O13	[M-H]-	Quercetin-3-O-(6''-O-acetyl)galactoside	Flavonoids	Flavonols	192224	0
745	507.12	303.05	506.106	C23H22O13	[M+H]+	Quercetin-3-O-(6''-O-acetyl)glucoside	Flavonoids	Flavonols	307171	1752.48
746	597.14	303.05	596.138	C26H28O16	[M+H]+	Quercetin-3-O-(6''-O-arabinosyl)glucoside*	Flavonoids	Flavonols	8722.53	0
747	611.14	147.04	610.132	C30H26O14	[M+H]+	Quercetin-3-O-(6''-O-p-Coumaroyl)galactoside	Flavonoids	Flavonols	4.45339e+06	2977.46
748	611.14	147.04	610.132	C30H26O14	[M+H]+	Quercetin-3-O-(6''-O-p-Coumaroyl)glucoside	Flavonoids	Flavonols	4.00122e+06	3720.43
749	833.21	369.12	832.206	C38H40O21	[M+H]+	Quercetin-3-O-[2''-O-(6'''-sinapoyl)glucosyl]glucoside	Flavonoids	Flavonols	3339.74	23435.6
750	465.1	303.06	464.096	C21H20O12	[M+H]+	Quercetin-3-O-alloside; Isohyperoside*	Flavonoids	Flavonols	1.42272e+07	385767
751	597.14	303.04	596.138	C26H28O16	[M+H]+	Quercetin-3-O-apiosyl(1→2)galactoside*	Flavonoids	Flavonols	359457	31065.5
752	433.08	300.03	434.085	C20H18O11	[M-H]-	Quercetin-3-O-arabinoside	Flavonoids	Flavonols	3.97002e+07	947476
753	463.09	300.03	464.096	C21H20O12	[M-H]-	Quercetin-3-O-galactoside (Hyperin)	Flavonoids	Flavonols	3.82298e+07	8.38162e+06
754	463.09	300.03	464.096	C21H20O12	[M-H]-	Quercetin-3-O-glucoside (Isoquercitrin)	Flavonoids	Flavonols	2.11738e+07	3.00227e+06
755	611.16	303.05	610.153	C27H30O16	[M+H]+	Quercetin-3-O-glucoside-7-O-rhamnoside*	Flavonoids	Flavonols	475449	1.11307e+06
756	611.16	303.05	610.153	C27H30O16	[M+H]+	Quercetin-3-O-neohesperidoside*	Flavonoids	Flavonols	345462	797598
757	581.15	303.04	580.143	C26H28O15	[M+H]+	Quercetin-3-O-rhamnosyl(1→2)arabinoside	Flavonoids	Flavonols	320266	1668.67
758	609.15	300.03	610.153	C27H30O16	[M-H]-	Quercetin-3-O-robinobioside	Flavonoids	Flavonols	5176.33	53720.7
759	611.16	303.05	610.153	C27H30O16	[M+H]+	Quercetin-3-O-rutinoside (Rutin)*	Flavonoids	Flavonols	1.39809e+06	3.10136e+06
760	773.21	303.05	772.206	C33H40O21	[M+H]+	Quercetin-3-O-rutinoside-7-O-glucoside*	Flavonoids	Flavonols	4857.99	0
761	757.21	303.05	756.211	C33H40O20	[M+H]+	Quercetin-3-O-rutinoside-7-O-rhamnoside	Flavonoids	Flavonols	3339.73	0
762	597.14	303.05	596.138	C26H28O16	[M+H]+	Quercetin-3-O-sambubioside*	Flavonoids	Flavonols	454146	17865.8
763	627.16	303.06	626.148	C27H30O17	[M+H]+	Quercetin-3-O-sophoroside (Baimaside)	Flavonoids	Flavonols	311936	52430.6
764	435.09	303.06	434.085	C20H18O11	[M+H]+	Quercetin-3-O-xyloside (Reynoutrin)*	Flavonoids	Flavonols	8.23334e+06	90407.2
765	463.09	301.04	464.096	C21H20O12	[M-H]-	Quercetin-4'-O-glucoside (Spiraeoside)*	Flavonoids	Flavonols	2.27509e+07	3.19822e+06
766	477.07	301.04	478.075	C21H18O13	[M-H]-	Quercetin-4'-O-glucuronide*	Flavonoids	Flavonols	1.1502e+07	191943
767	479.08	303.06	478.075	C21H18O13	[M+H]+	Quercetin-5-O-glucuronide*	Flavonoids	Flavonols	9.62015e+07	6.3168e+06
768	465.1	303.05	464.096	C21H20O12	[M+H]+	Quercetin-5-O-β-D-glucoside*	Flavonoids	Flavonols	1.5904e+07	271603
769	551.1	303.05	550.096	C24H22O15	[M+H]+	Quercetin-7-O-(6''-malonyl)glucoside	Flavonoids	Flavonols	63026.9	61271.7
770	463.09	301.04	464.096	C21H20O12	[M-H]-	Quercetin-7-O-glucoside	Flavonoids	Flavonols	2.0641e+07	2.51455e+06
771	611.16	303.05	610.153	C27H30O16	[M+H]+	Quercetin-7-O-rutinoside*	Flavonoids	Flavonols	1.22026e+06	3.38801e+06
772	773.21	303.05	772.206	C33H40O21	[M+H]+	Quercetin-7-O-rutinoside-4'-O-glucoside	Flavonoids	Flavonols	4438.19	708.178
773	327.14	107.05	326.137	C16H22O7	[M+H]+	Raspberryketone glucoside	Phenolic acids	Phenolic acids	76424.4	7559.32
774	457.14	397.15	458.142	C20H26O12	[M-H]-	Regaloside	Phenolic acids	Phenolic acids	26981.2	1669.91
775	227.07	185.06	228.079	C14H12O3	[M-H]-	Resveratrol	Others	Stilbene	5832.35	0
776	389.12	227.07	390.132	C20H22O8	[M-H]-	Resveratroloside*	Others	Stilbene	0	9339.72
777	479.12	317.07	478.111	C22H22O12	[M+H]+	Rhamnetin-3-O-Glucoside*	Flavonoids	Flavonols	2.7349e+08	5.62402e+06
778	461.13	153.02	462.137	C19H26O13	[M-H]-	Rhamnosyl-gentisic acid-5-O-β-D-glucoside	Phenolic acids	Phenolic acids	1474.78	2134.93
779	359.08	161.02	360.084	C18H16O8	[M-H]-	Rosmarinic acid	Phenolic acids	Phenolic acids	35836.2	16381.5
780	611.16	303.06	664.185	C27H36O19	[M-3H2O+H]+	Rutin Trihydrate	Flavonoids	Flavanols	1.82558e+06	1.34605e+06
781	773.21	303.05	772.206	C33H40O21	[M+H]+	Sachaloside IV*	Flavonoids	Flavones	0	6067.11
782	527.16	331.08	526.148	C27H26O11	[M+H]+	Salcolin A*	Flavonoids	Flavones	26516.6	1480.34
783	527.155	331.081	526.148	C27H26O11	[M+H]+	Salcolin B*	Flavonoids	Flavones	48896.7	0
784	285.1	121.03	286.105	C13H18O7	[M-H]-	Salicin	Phenolic acids	Phenolic acids	308354	4402.83
785	299.08	137.02	300.084	C13H16O8	[M-H]-	Salicylic acid-2-O-glucoside	Phenolic acids	Phenolic acids	4.03121e+06	42241.5
786	299.11	137.02	300.121	C14H20O7	[M-H]-	Salidroside	Phenolic acids	Phenolic acids	9.01984e+06	302389
787	301.09	139.04	302.1	C13H18O8	[M-H]-	Salirepin	Phenolic acids	Phenolic acids	63185.3	13660.3
788	463.12	179.03	464.132	C22H24O11	[M-H]-	Salirepin 6'-O-Caffeate	Phenolic acids	Phenolic acids	400248	63992.4
789	447.13	163.04	448.137	C22H24O10	[M-H]-	Salirepin 6'-O-p-Coumarate	Phenolic acids	Phenolic acids	0	7554.37
790	633.08	301.01	634.081	C27H22O18	[M-H]-	Sanguiin H4*	Tannins	Tannin	6602.6	1628.22
791	317.07	153.05	316.058	C16H12O7	[M+H]+	Scandione	Flavonoids	Other Flavonoids	224081	3551.76
792	191.04	176.01	192.042	C10H8O4	[M-H]-	Scopoletin (7-Hydroxy-6-methoxycoumarin)	Lignans and Coumarins	Coumarins	7.52766e+06	96337.3
793	355.1	193.05	354.095	C16H18O9	[M+H]+	Scopoletin-7-O-glucoside (Scopolin)	Lignans and Coumarins	Coumarins	1.98488e+07	1.5018e+06
794	487.14	193.05	486.137	C21H26O13	[M+H]+	Scopoletin-7-O-xylosyl(1→6)glucoside	Lignans and Coumarins	Coumarins	579660	40335.6
795	363.18	137.06	362.173	C20H26O6	[M+H]+	Secoisolariciresinol	Lignans and Coumarins	Lignans	186981	19209.6
796	523.22	475.2	524.226	C26H36O11	[M-H]-	Secoisolariciresinol-9'-O-glucoside	Lignans and Coumarins	Lignans	385307	8992.19
797	355.1	163.04	354.11	C20H18O6	[M+H]+	Sesamin	Lignans and Coumarins	Lignans	1.49314e+07	142008
798	461.13	137.02	462.137	C19H26O13	[M-H]-	Sibiricose A3	Phenolic acids	Phenolic acids	98041.4	21712.4
799	547.17	205.05	548.174	C23H32O15	[M-H]-	Sibiricose A6	Phenolic acids	Phenolic acids	8225.69	1646.25
800	223.03	149.03	224.032	C10H8O6	[M-H]-	Sideretin (5,7,8-Trihydroxy-6-methoxycoumarin)	Lignans and Coumarins	Coumarins	32350.8	0
801	223.06	193.02	224.069	C11H12O5	[M-H]-	Sinapic acid	Phenolic acids	Phenolic acids	8339.8	3339.9
802	207.07	192.04	208.074	C11H12O4	[M-H]-	Sinapinaldehyde	Phenolic acids	Phenolic acids	72861.5	7991.95
803	333.08	171.03	332.074	C13H16O10	[M+H]+	Stellarin	Phenolic acids	Phenolic acids	28859.4	3784.07
804	229.12	201.13	228.115	C15H16O2	[M+H]+	Stilbostemin B; 3,5-Dihydroxy-4-Methylbibenzyl	Others	Stilbene	30723	2808.11
805	633.07	301	634.081	C27H22O18	[M-H]-	Strictinin*	Tannins	Tannin	9382.87	0
806	521.2	131.05	520.194	C26H32O11	[M+H]+	Symplocosin*	Lignans and Coumarins	Lignans	0	7459.56
807	417.16	402.1	418.163	C22H26O8	[M-H]-	Syringaresinol	Lignans and Coumarins	Lignans	19791.8	1497.51
808	621.22	417.16	622.226	C30H38O14	[M-H]-	Syringaresinol-4'-O-(6''-acetyl)glucoside	Lignans and Coumarins	Lignans	18465.8	0
809	579.21	417.16	580.216	C28H36O13	[M-H]-	Syringaresinol-4'-O-glucoside; Acanthoside B*	Lignans and Coumarins	Lignans	85237.3	18769.2
810	551.14	347.08	550.132	C25H26O14	[M+H]+	Syringetin-3-O-(6''-Acetyl)glucoside	Flavonoids	Flavonols	193913	4007.33
811	509.13	347.08	508.122	C23H24O13	[M+H]+	Syringetin-3-O-glucoside*	Flavonoids	Flavonols	1.17237e+08	1.70803e+06
812	655.19	347.08	654.18	C29H34O17	[M+H]+	Syringetin-3-O-rutinoside	Flavonoids	Flavonols	3551.76	0
813	509.13	347.08	508.122	C23H24O13	[M+H]+	Syringetin-7-O-glucoside*	Flavonoids	Flavonols	1.07758e+08	1.4454e+06
814	345.06	330.04	346.069	C17H14O8	[M-H]-	Syringetin; 3,5,7,4'-Tetrahydroxy-3',5'-dimethoxyflavone	Flavonoids	Flavonols	6.80778e+06	19897.6
815	197.05	123.01	198.053	C9H10O5	[M-H]-	Syringic acid	Phenolic acids	Phenolic acids	1.36496e+06	3.547e+06
816	371.13	209.08	372.142	C17H24O9	[M-H]-	Syringin	Phenolic acids	Phenolic acids	26813.7	6602.6
817	359.1	239.06	360.106	C15H20O10	[M-H]-	Syringoyl-D-Glucose	Phenolic acids	Phenolic acids	8451.25	7227.69
818	317.07	285.04	316.058	C16H12O7	[M+H]+	Tamarixetin (3,3',5,7-Tetrahydroxy-4'-Methoxyflavone)	Flavonoids	Flavonols	1.12323e+06	1489.54
819	565.12	317.07	564.111	C25H24O15	[M+H]+	Tamarixetin-3-O-(6''-malonyl)glucoside*	Flavonoids	Flavonols	22827.4	1663.84
820	625.18	317.07	624.169	C28H32O16	[M+H]+	Tamarixetin-3-O-glucoside-7-O-rhamnoside	Flavonoids	Flavonols	3019.12	6141.46
821	373.13	343.09	372.121	C20H20O7	[M+H]+	Tangeretin (4',5,6,7,8-Pentamethoxyflavone)*	Flavonoids	Flavones	34466	17825.2
822	303.05	125.02	304.058	C15H12O7	[M-H]-	Taxifolin(Dihydroquercetin)	Flavonoids	Flavanonols	41335.9	9005.92
823	937.1	609.15	938.102	C41H30O26	[M-H]-	Tellimagrandin II	Tannins	Tannin	0	1669.89
824	165.019	121.029	166.027	C8H6O4	[M-H]-	Terephthalic acid	Phenolic acids	Phenolic acids	66836	263244
825	575.12	449.09	576.127	C30H24O12	[M-H]-	Tetrahydroxyflavan-(4α-8-epicatechin)	Flavonoids	Flavanols	702018	14528.5
826	399.07	233.05	400.079	C20H16O9	[M-H]-	Theaflagallin	Tannins	Tannin	1665.82	3332.11
827	435.13	273.08	434.121	C21H22O10	[M+H]+	Thunberginol G 3'-Glucoside	Lignans and Coumarins	Coumarins	4.5495e+06	42681.7
828	579.21	417.15	580.216	C28H36O13	[M-H]-	Tortoside A*	Lignans and Coumarins	Lignans	47301.8	12273.3
829	581.22	329.14	582.231	C28H38O13	[M-H]-	Tortoside B	Lignans and Coumarins	Lignans	671342	95707.1
830	387.14	329.14	388.152	C21H24O7	[M-H]-	Trachelogenin	Lignans and Coumarins	Lignans	53967.3	72342
831	345.17	137.06	344.162	C20H24O5	[M+H]+	Trans-3,4-Divanillyltetrahydrofuran	Lignans and Coumarins	Lignans	352552	38933.3
832	321.1	147.04	320.09	C16H16O7	[M+H]+	Trans-5-O-(p-Coumaroyl)shikimate	Phenolic acids	Phenolic acids	171484	15845.1
833	477.07	301.04	478.075	C21H18O13	[M-H]-	Tricetin 3'-glucuronide*	Flavonoids	Flavones	8.89085e+06	143817
834	601.06	301.04	602.07	C30H18O14	[M-H]-	Tricetin 5-(2''-dihydroxybenzoyl)hydroxyterephthalic acid	Flavonoids	Flavones	400166	1567.81
835	615.1	301.04	616.106	C28H24O16	[M-H]-	Tricetin 5-(4''-galloylrhamnoside)	Flavonoids	Flavones	40193.9	0
836	551.1	303.05	550.096	C24H22O15	[M+H]+	Tricetin-5-O-(6''-malonyl)glucoside	Flavonoids	Flavones	41400.7	9683.67
837	331.08	315.05	330.074	C17H14O7	[M+H]+	Tricin (5,7,4'-Trihydroxy-3',5'-dimethoxyflavone)	Flavonoids	Flavones	631792	1484.28
838	527.15	331.08	526.148	C27H26O11	[M+H]+	Tricin-4'-O-(guaiacylglycerol)ether*	Flavonoids	Flavones	26124.9	0
839	673.19	331.08	672.184	C36H32O13	[M+H]+	Tricin-4'-O-[β-guaiacyl-(9''-O-p-coumaroyl)glycerol]ether	Flavonoids	Flavones	1579.22	0
840	493.13	331.08	492.127	C23H24O12	[M+H]+	Tricin-5-O-Glucoside	Flavonoids	Flavones	1.99591e+08	1.67333e+06
841	639.192	331.081	638.185	C29H34O16	[M+H]+	Tricin-7-O-rutinoside	Flavonoids	Flavones	13970.2	1669.33
842	521.09	329.2	522.101	C23H22O14	[M-H]-	Tricin-7-O-saccharic acid	Flavonoids	Flavones	623738	113338
843	137.06	119.05	138.068	C8H10O2	[M-H]-	Tyrosol; 4-Hydroxyphenylethanol	Phenolic acids	Phenolic acids	52324.9	119124
844	223.06	190.03	222.053	C11H10O5	[M+H]+	Umckalin (7-hydroxy-5,6-dimethoxycoumarin)	Lignans and Coumarins	Coumarins	60570.4	10909.9
845	343.08	328.06	344.09	C18H16O7	[M-H]-	Usnic acid	Phenolic acids	Phenolic acids	2.0053e+06	17104.4
846	649.07	481.06	650.076	C27H22O19	[M-H]-	Valoneoyl-D-glucose	Tannins	Tannin	414871	0
847	167.03	108.02	168.042	C8H8O4	[M-H]-	Vanillic acid	Phenolic acids	Phenolic acids	513951	353933
848	181.05	107.01	182.058	C9H10O4	[M-H]-	Vanillic acid methyl ester	Phenolic acids	Phenolic acids	169717	3826.22
849	315.11	153.02	316.116	C14H20O8	[M-H]-	Vanilloloside	Phenolic acids	Phenolic acids	3.98995e+07	52979.9
850	313.07	283.03	314.079	C17H14O6	[M-H]-	Velutin (5,4'-dihydroxy-7,3'-dimethoxyflavone)*	Flavonoids	Flavones	12372	3670.42
851	345.06	165.02	346.069	C17H14O8	[M-H]-	Viscidulin III	Flavonoids	Flavones	3.49629e+07	29178.5
852	461.07	167.04	462.08	C21H18O12	[M-H]-	Vnilloylcaffeoyltartaric acid	Phenolic acids	Phenolic acids	903874	11490
853	285.08	270.06	284.068	C16H12O5	[M+H]+	Wogonin (5,7-Dihydroxy-8-Methoxyflavone)	Flavonoids	Flavones	23425	1464.88
854	465.12	295.1	466.132	C18H26O14	[M-H]-	Xylitol 5-O-(6''-O-Galloyl)Glucoside	Phenolic acids	Phenolic acids	53233.3	0
855	433.13	121.03	434.142	C18H26O12	[M-H]-	Xylosyl tachioside	Phenolic acids	Phenolic acids	36384	0
856	451.12	289.07	452.132	C21H24O11	[M-H]-	catechin-4-β-D-galactopyranoside*	Flavonoids	Flavanols	187645	4696.72
857	147.04	91.05	146.037	C9H6O2	[M+H]+	coumarin	Lignans and Coumarins	Coumarins	3.68982e+06	298467
858	339.07	177.02	340.079	C15H16O9	[M-H]-	davidioside C	Phenolic acids	Phenolic acids	3.30944e+07	44369.6
859	521.2	491.19	522.21	C26H34O11	[M-H]-	dihydrodehydrodiconiferyl alcohol-9-O-β-D-glucopyranoside	Lignans and Coumarins	Lignans	116668	0
860	493.21	331.15	492.2	C25H32O10	[M+H]+	dihydrodehydrodiconiferyl alcohol-9-O-β-D-xylopyranoside	Lignans and Coumarins	Lignans	1.93997e+08	2.70087e+06
861	357.13	307.09	356.126	C20H20O6	[M+H]+	dihydrosesamin*	Lignans and Coumarins	Lignans	57326.2	0
862	937.1	463.1	938.102	C41H30O26	[M-H]-	eugeniin	Tannins	Tannin	19700.8	0
863	345.17	137.06	344.162	C20H24O5	[M+H]+	fragransin A2*	Lignans and Coumarins	Lignans	4170.19	4296.28
864	373.08	169.02	374.085	C15H18O11	[M-H]-	galloyl acetyl glucoside	Phenolic acids	Phenolic acids	19870.9	5553.55
865	597.22	327.12	598.226	C28H38O14	[M-H]-	isatioxyneolignoside E	Lignans and Coumarins	Lignans	209935	4882.85
866	297.11	121.03	298.12	C18H18O4	[M-H]-	ligballinol	Lignans and Coumarins	Lignans	5517.01	2760.51
867	397.15	235.1	396.142	C19H24O9	[M+H]+	methyl-4,5-diacetyloxy-6-[4-(hydroxymethyl)phenoxy]-3-methyloxane-2-carboxylate	Phenolic acids	Phenolic acids	376948	102187
868	165.05	119.05	164.047	C9H8O3	[M+H]+	p-Coumaric acid	Phenolic acids	Phenolic acids	213416	1.69031e+06
869	193.09	147.04	192.079	C11H12O3	[M+H]+	p-Coumaric acid ethyl ester	Phenolic acids	Phenolic acids	61287	6772.3
870	179.07	147.04	178.063	C10H10O3	[M+H]+	p-Coumaric acid methyl ester	Phenolic acids	Phenolic acids	44923	4476.49
871	325.09	163.04	326.1	C15H18O8	[M-H]-	p-Coumaric acid-4-O-glucoside*	Phenolic acids	Phenolic acids	1.36335e+07	252052
872	513.12	191.1	514.132	C22H26O14	[M-H]-	p-Coumaroylquinic acid-4'-O-glucuronide	Phenolic acids	Phenolic acids	4777.61	1682.28
873	149.06	131.05	150.068	C9H10O2	[M-H]-	p-Coumaryl alcohol	Phenolic acids	Phenolic acids	10179.2	1669.29
874	335.04	183.03	336.048	C15H12O9	[M-H]-	p-Dimeric galloyl methyl ester	Phenolic acids	Phenolic acids	104114	0
875	291.09	139.04	290.079	C15H14O6	[M+H]+	rhusopolyphenol F	Phenolic acids	Phenolic acids	1.15382e+07	37569.2
876	521.2	131.05	520.194	C26H32O11	[M+H]+	saikolignanoside D*	Lignans and Coumarins	Lignans	19074.8	3908.8
877	329.09	135.01	330.095	C14H18O9	[M-H]-	salicylate-6-O-β-D-glucopyranosylbenzoic acid	Phenolic acids	Phenolic acids	40627.5	3134.38
878	345.17	177.09	344.162	C20H24O5	[M+H]+	shonanin	Lignans and Coumarins	Lignans	304836	95210
879	579.21	417.16	580.216	C28H36O13	[M-H]-	syringaresinol-4-O-β-D-glucopyranoside*	Lignans and Coumarins	Lignans	57505.9	23375.4
880	521.1	345.06	522.101	C23H22O14	[M-H]-	syringetin-3-glucuronide	Flavonoids	Flavonols	1.31319e+07	233434
881	479.12	317.06	478.111	C22H22O12	[M+H]+	tenuiflorin C glucoside*	Flavonoids	Other Flavonoids	2.37577e+08	1.41807e+07
882	313.14	107.05	312.136	C19H20O4	[M+H]+	tetrahydrobisdemethoxycurcumin	Phenolic acids	Phenolic acids	22149.6	198988
883	327.16	203.11	326.152	C20H22O4	[M+H]+	trans-1,2-dihydrodehydroguaiaretic acid	Lignans and Coumarins	Lignans	0	2981.12
884	163.04	119.05	164.047	C9H8O3	[M-H]-	α-Hydroxycinnamic Acid*	Phenolic acids	Phenolic acids	2.29205e+06	5.47071e+07
885	637.18	475.14	638.185	C29H34O16	[M-H]-	β-Oxoacteoside	Phenolic acids	Phenolic acids	969657	3604.53
